# Supplementary material for: Genomic Characterization of Salmonella Isangi: A Global Perspective of a Rare Serovar
Source: Antibiotics (Basel). 2023 Aug 11;12(8):1309. doi: 10.3390/antibiotics12081309 (PMC10451742; doi:10.3390/antibiotics12081309)
Supplement: Supplementary file 1 [file antibiotics-12-01309-s001.zip]

Archive with 3 entries (2 files):
- antibiotics-2543488-supplementary/
- antibiotics-2543488-supplementary/antibiotics-2543488-Supplementary Table S1.xlsx
- antibiotics-2543488-supplementary/antibiotics-2543488-Supplementary Table S2.xlsx
