# Supplementary material for: Genomic Characterization of Salmonella Isangi: A Global Perspective of a Rare Serovar
Source: Antibiotics (Basel). 2023 Aug 11;12(8):1309. doi: 10.3390/antibiotics12081309 (PMC10451742; doi:10.3390/antibiotics12081309)
Supplement: Supplementary file 1 [file antibiotics-12-01309-s001.zip › antibiotics-2543488-supplementary/antibiotics-2543488-Supplementary Table S1.xlsx]

## Sheet: Supplementary Table 1
Run	#Organism group	Strain	Isolate identifiers	Serovar	Isolate	Create date	SRA release date	SRA Center	Location	Year	Isolation source	Isolation type	SNP cluster	Min-same	Min-diff	BioSample	Assembly	BioProject	AMR genotypes	Computed types		SISTR	cgMLST	Genotype	Predicted Phenotype	Plasmid	Sequence Type	Genome Length	N50 value	NUM_FOUND	avrA	cdtB	csgA	csgB	csgC	csgD	csgE	csgF	csgG	fimC	fimD	fimF	fimH	fimI	fyuA	invA	invB	invC	invE
ERR1830493	Salmonella enterica		"ERS1555979","MS150232"	Isangi	PDT000451771.2	2022-07-14T01:46:51Z	2017-02-21T20:18:31Z	UNIVERSITY HOSPITAL GALWAY	Ireland	2015	human	clinical	PDS000002890.11	12		SAMEA88398418	GCA_024264005.1	PRJEB18998	aac(3)-IId=COMPLETE,aph(3'')-Ib=COMPLETE,aph(3')-Ia=COMPLETE,aph(6)-Id=COMPLETE,blaTEM-1=COMPLETE,catA1=COMPLETE,dfrA14=COMPLETE,mdsA=COMPLETE,mdsB=COMPLETE,mph(A)=COMPLETE,qnrB19=COMPLETE,qnrS1=COMPLETE,sul2=COMPLETE,tet(A)=COMPLETE	antigen_formula=7:d:1,5,serotype=Isangi		Isangi	368	aac(3)-IId, aph(3'')-Ib, aph(3')-Ia, aph(6)-Id, blaTEM-1B, catA1, dfrA14, mph(A), qnrB19, qnrS1, sul2, tet(A)	gentamicin, streptomycin, kanamycin, ampicillin, chloramphenicol, trimethoprim, erythromycin, azithromycin, ciprofloxacin I/R, sulfisoxazole, tetracycline	Col(pHAD28), IncHI2, IncHI2A, IncQ1	216	4962404	189973	99	1	0	1	1	1	1	1	1	1	1	1	1	1	1	0	1	1	1	1
ERR3581536	Salmonella enterica		"19-SA01166-0","ERS3859332","Salmonella enterica"	Isangi	PDT000607030.1	2019-10-13T20:33:27Z	2019-10-09T21:28:59Z	FEDERAL INSTITUTE FOR RISK ASSESSMENT (BFR)	Germany	2019	environment		PDS000051925.1			SAMEA6058202	GCA_009639755.1	PRJEB31846	mdsA=COMPLETE,mdsB=COMPLETE	antigen_formula=7:d:1,5,serotype=Isangi		Isangi	207184	None	Sensitive	None	216	4691540	327571	98	1	0	1	1	1	1	1	1	1	1	1	1	1	1	0	1	1	1	1
ERR4399344	Salmonella enterica	1090601333	"1090601333","ERS4873383","SAL_BB1823AA"	Isangi	PDT000909048.1	2020-12-11T23:28:33Z	2020-08-03T16:41:06Z	M. Achtman	Netherlands	2006	human	clinical	PDS000077448.1	19		SAMEA7112835		PRJEB39546	mdsA=COMPLETE,mdsB=COMPLETE	antigen_formula=7:d:1,5,serotype=Isangi		Isangi	214732	None	Sensitive	None	216	4683820	539602	97	1	0	1	1	1	1	1	1	1	1	1	1	1	1	0	1	1	1	1
ERR4399358	Salmonella enterica	H1284	"ERS4873397","H1284","SAL_BB1907AA"	Isangi	PDT000909062.1	2020-12-11T23:28:38Z	2020-08-03T16:41:06Z	M. Achtman	South Africa	2001			PDS000077408.1			SAMEA7112849		PRJEB39546	aac(3)-IIe=COMPLETE,aac(6')-Ib=COMPLETE,aadA1=COMPLETE,aph(3'')-Ib=COMPLETE,aph(6)-Id=COMPLETE,arr-2=COMPLETE,blaOXA-10=COMPLETE,blaSCO-1=COMPLETE,blaSHV-5=COMPLETE,blaTEM-131=COMPLETE,cmlA5=COMPLETE,dfrA14=COMPLETE,dfrA23=COMPLETE,floR=COMPLETE,mdsA=COMPLETE,mdsB=COMPLETE,mph(A)=COMPLETE,sul1=COMPLETE,sul2=COMPLETE,tet(A)=COMPLETE	antigen_formula=7:d:1,5,serotype=Isangi		Isangi	214650	aac(3)-IIa, aac(6')-Ib-cr, aac(6')-Ib11, ant(3'')-Ia, aph(3'')-Ib, aph(6)-Id, ARR-3, blaOXA-10, blaSCO-1, blaSHV-5, blaTEM-131, cmlA1, dfrA14, dfrA23, floR, mph(A), qacE, sul1, sul2, tet(A)	gentamicin, unknown[aac(6')-Ib-cr_1_DQ303918], spectinomycin, streptomycin, kanamycin, rifampicin, ampicillin, ceftriaxone, chloramphenicol, trimethoprim, erythromycin, azithromycin, unknown[qacE_1_X68232], sulfisoxazole, tetracycline	IncC, IncI1-I(Alpha), IncN	335	5218111	436402	99	1	0	1	1	1	1	1	1	1	1	1	1	1	1	0	1	1	1	1
ERR4399362	Salmonella enterica	H1296	"ERS4873401","H1296","SAL_BB1921AA"	Isangi	PDT000909066.1	2020-12-11T23:28:39Z	2020-08-03T16:41:06Z	M. Achtman	South Africa	2001						SAMEA7112853		PRJEB39546	aac(3)-IIe=COMPLETE,aadA1=COMPLETE,aph(3'')-Ib=COMPLETE,aph(6)-Id=COMPLETE,arr-2=COMPLETE,blaOXA-10=COMPLETE,blaSCO-1=COMPLETE,blaTEM-131=COMPLETE,cmlA5=COMPLETE,dfrA14=COMPLETE,dfrA23=COMPLETE,floR=COMPLETE,mdsA=COMPLETE,mdsB=COMPLETE,mph(A)=COMPLETE,sul1=COMPLETE,sul2=COMPLETE,tet(A)=COMPLETE	antigen_formula=7:d:1,5,serotype=Isangi		Isangi	214643	aac(3)-IIa, ant(3'')-Ia, aph(3'')-Ib, aph(6)-Id, ARR-3, blaOXA-10, blaSCO-1, blaTEM-131, cmlA1, dfrA14, dfrA23, floR, mph(A), qacE, sul1, sul2, tet(A)	gentamicin, spectinomycin, streptomycin, kanamycin, rifampicin, ampicillin, ceftriaxone, chloramphenicol, trimethoprim, erythromycin, azithromycin, unknown[qacE_1_X68232], sulfisoxazole, tetracycline	IncC	335	5024124	328589	99	1	0	1	1	1	1	1	1	1	1	1	1	1	1	0	1	1	1	1
ERR4399363	Salmonella enterica	H1259	"ERS4873402","H1259","SAL_BB1924AA"	Isangi	PDT000909067.1	2020-12-11T23:28:39Z	2020-08-03T16:41:06Z	M. Achtman	South Africa	2001			PDS000077289.3			SAMEA7112854		PRJEB39546	aac(3)-IIe=COMPLETE,aadA1=COMPLETE,aph(3'')-Ib=COMPLETE,aph(6)-Id=COMPLETE,arr-2=COMPLETE,blaOXA-10=COMPLETE,blaSCO-1=COMPLETE,blaTEM-63=COMPLETE,cmlA5=COMPLETE,dfrA23=COMPLETE,floR=COMPLETE,gyrA_D87N=POINT,mdsA=COMPLETE,mdsB=COMPLETE,sul1=COMPLETE,sul2=COMPLETE,tet(A)=COMPLETE	antigen_formula=7:d:1,5,serotype=Isangi		Isangi	214634	aac(3)-IIa, ant(3'')-Ia, aph(3'')-Ib, aph(6)-Id, ARR-3, blaOXA-10, blaSCO-1, blaTEM-63, cmlA1, dfrA23, floR, gyrA (D87N), qacE, sul1, sul2, tet(A)	gentamicin, spectinomycin, streptomycin, kanamycin, rifampicin, ampicillin, ceftriaxone, chloramphenicol, trimethoprim, ciprofloxacin I/R, nalidixic acid, unknown[qacE_1_X68232], sulfisoxazole, tetracycline	IncC	216	4817675	397118	99	1	0	1	1	1	1	1	1	1	1	1	1	1	1	0	1	1	1	1
ERR4399957	Salmonella enterica	2517	"2517","ERS4873996","SAL_BB6195AA"	Isangi	PDT000909661.1	2020-12-11T23:31:37Z	2020-08-03T16:50:35Z	M. Achtman	Uganda	2001			PDS000077408.1			SAMEA7113449		PRJEB39546	aac(3)-IIe=COMPLETE,aac(6')-Ib=COMPLETE,aadA1=COMPLETE,aph(3'')-Ib=COMPLETE,aph(6)-Id=COMPLETE,arr-2=COMPLETE,blaOXA-10=COMPLETE,blaSCO-1=COMPLETE,blaSHV-5=COMPLETE,blaTEM-131=COMPLETE,cmlA5=COMPLETE,dfrA14=COMPLETE,dfrA23=COMPLETE,floR=COMPLETE,mdsA=COMPLETE,mdsB=COMPLETE,mph(A)=COMPLETE,sul1=COMPLETE,sul2=COMPLETE,tet(A)=COMPLETE	antigen_formula=7:d:1,5,serotype=Isangi		Isangi	218825	aac(3)-IIa, aac(6')-Ib-cr, aac(6')-Ib11, ant(3'')-Ia, aph(3'')-Ib, aph(6)-Id, ARR-3, blaOXA-10, blaSCO-1, blaSHV-5, blaTEM-131, cmlA1, dfrA14, dfrA23, floR, mph(A), qacE, sul1, sul2, tet(A)	gentamicin, unknown[aac(6')-Ib-cr_1_DQ303918], spectinomycin, streptomycin, kanamycin, rifampicin, ampicillin, ceftriaxone, chloramphenicol, trimethoprim, erythromycin, azithromycin, unknown[qacE_1_X68232], sulfisoxazole, tetracycline	IncC, IncI1-I(Alpha), IncN	335	5217388	323620	98	1	0	1	1	1	1	1	1	1	1	1	1	1	1	0	1	1	1	1
ERR4400265	Salmonella enterica	H1295	"ERS4874304","H1295","SAL_BB1928AA"	Isangi	PDT000909969.1	2020-12-11T23:32:57Z	2020-08-03T16:50:39Z	M. Achtman	South Africa	2001			PDS000077289.3			SAMEA7113757		PRJEB39546	aac(3)-IIe=COMPLETE,aadA1=COMPLETE,aph(3'')-Ib=COMPLETE,aph(6)-Id=COMPLETE,arr-2=COMPLETE,blaOXA-10=COMPLETE,blaSCO-1=COMPLETE,blaTEM-63=COMPLETE,cmlA5=COMPLETE,dfrA23=COMPLETE,floR=COMPLETE,gyrA_D87N=POINT,mdsA=COMPLETE,mdsB=COMPLETE,sul1=COMPLETE,sul2=COMPLETE,tet(A)=COMPLETE	antigen_formula=7:d:1,5,serotype=Isangi		Isangi	214637	aac(3)-IIa, ant(3'')-Ia, aph(3'')-Ib, aph(6)-Id, ARR-3, blaOXA-10, blaSCO-1, blaTEM-63, cmlA1, dfrA23, floR, gyrA (D87N), qacE, sul1, sul2, tet(A)	gentamicin, spectinomycin, streptomycin, kanamycin, rifampicin, ampicillin, ceftriaxone, chloramphenicol, trimethoprim, ciprofloxacin I/R, nalidixic acid, unknown[qacE_1_X68232], sulfisoxazole, tetracycline	IncC	216	4814437	532255	98	1	0	1	1	1	1	1	1	1	1	1	1	1	1	0	1	1	1	1
ERR4400834	Salmonella enterica	CG07.304	"CG07.304","ERS4874873","SAL_BB1537AA"	Isangi	PDT000910537.1	2020-12-12T02:33:39Z	2020-08-03T19:54:32Z	M. Achtman	Taiwan	2007	human	clinical	PDS000065596.3	9		SAMEA7114327		PRJEB39546	gyrA_S83F=POINT,mdsA=COMPLETE,mdsB=COMPLETE	antigen_formula=7:d:1,5,serotype=Isangi		Isangi	214990	gyrA (S83F)	ciprofloxacin I/R, nalidixic acid	None	216	4699168	715305	98	1	0	1	1	1	1	1	1	1	1	1	1	1	1	0	1	1	1	1
ERR4400884	Salmonella enterica	H1274	"ERS4874923","H1274","SAL_BB2001AA"	Isangi	PDT000910587.1	2020-12-12T02:33:54Z	2020-08-03T19:54:32Z	M. Achtman	South Africa	2001			PDS000077289.3			SAMEA7114377		PRJEB39546	aac(3)-IIe=COMPLETE,aadA1=COMPLETE,aph(3'')-Ib=COMPLETE,aph(6)-Id=COMPLETE,arr-2=COMPLETE,blaOXA-10=COMPLETE,blaSCO-1=COMPLETE,blaTEM-63=COMPLETE,cmlA5=COMPLETE,dfrA23=COMPLETE,floR=COMPLETE,gyrA_D87N=POINT,mdsA=COMPLETE,mdsB=COMPLETE,sul1=COMPLETE,sul2=COMPLETE,tet(A)=COMPLETE	antigen_formula=7:d:1,5,serotype=Isangi		Isangi	214572	aac(3)-IIa, ant(3'')-Ia, aph(3'')-Ib, aph(6)-Id, ARR-3, blaOXA-10, blaSCO-1, blaTEM-63, cmlA1, dfrA23, floR, gyrA (D87N), qacE, sul1, sul2, tet(A)	gentamicin, spectinomycin, streptomycin, kanamycin, rifampicin, ampicillin, ceftriaxone, chloramphenicol, trimethoprim, ciprofloxacin I/R, nalidixic acid, unknown[qacE_1_X68232], sulfisoxazole, tetracycline	IncC, IncY	216	4909615	397309	99	1	0	1	1	1	1	1	1	1	1	1	1	1	1	0	1	1	1	1
ERR4401297	Salmonella enterica	H2432	"ERS4875336","H2432","SAL_BB1927AA"	Isangi	PDT000911000.1	2020-12-12T02:35:58Z	2020-08-03T19:54:36Z	M. Achtman	South Africa	2001			PDS000077289.3			SAMEA7114790		PRJEB39546	aac(3)-IIe=COMPLETE,aadA1=COMPLETE,aph(3'')-Ib=COMPLETE,aph(6)-Id=COMPLETE,arr-2=COMPLETE,blaOXA-10=COMPLETE,blaSCO-1=COMPLETE,blaTEM-63=COMPLETE,cmlA5=COMPLETE,dfrA23=COMPLETE,floR=COMPLETE,gyrA_D87N=POINT,mdsA=COMPLETE,mdsB=COMPLETE,sul1=COMPLETE,sul2=COMPLETE,tet(A)=COMPLETE	antigen_formula=7:d:1,5,serotype=Isangi		Isangi	214632	aac(3)-IIa, ant(3'')-Ia, aph(3'')-Ib, aph(6)-Id, ARR-3, blaOXA-10, blaSCO-1, blaTEM-63, cmlA1, dfrA23, floR, gyrA (D87N), qacE, sul1, sul2, tet(A)	gentamicin, spectinomycin, streptomycin, kanamycin, rifampicin, ampicillin, ceftriaxone, chloramphenicol, trimethoprim, ciprofloxacin I/R, nalidixic acid, unknown[qacE_1_X68232], sulfisoxazole, tetracycline	IncC	216	4864157	396857	99	1	0	1	1	1	1	1	1	1	1	1	1	1	1	0	1	1	1	1
ERR4401298	Salmonella enterica	H2342	"ERS4875337","H2342","SAL_BB1931AA"	Isangi	PDT000911001.1	2020-12-12T02:35:58Z	2020-08-03T19:54:36Z	M. Achtman	South Africa	2001			PDS000077289.3			SAMEA7114791		PRJEB39546	aac(3)-IIe=COMPLETE,aadA1=COMPLETE,aph(3'')-Ib=COMPLETE,aph(6)-Id=COMPLETE,arr-2=COMPLETE,blaOXA-10=COMPLETE,blaSCO-1=COMPLETE,blaTEM-63=COMPLETE,cmlA5=COMPLETE,dfrA23=COMPLETE,floR=COMPLETE,gyrA_D87N=POINT,mdsA=COMPLETE,mdsB=COMPLETE,sul1=COMPLETE,sul2=COMPLETE,tet(A)=COMPLETE	antigen_formula=-:-:-,serotype=I -:-:-		Isangi	214634	aac(3)-IIa, ant(3'')-Ia, aph(3'')-Ib, aph(6)-Id, ARR-3, blaOXA-10, blaSCO-1, blaTEM-63, cmlA1, dfrA23, floR, gyrA (D87N), qacE, sul1, sul2, tet(A)	gentamicin, spectinomycin, streptomycin, kanamycin, rifampicin, ampicillin, ceftriaxone, chloramphenicol, trimethoprim, ciprofloxacin I/R, nalidixic acid, unknown[qacE_1_X68232], sulfisoxazole, tetracycline	IncC	216	4814893	532255	99	1	0	1	1	1	1	1	1	1	1	1	1	1	1	0	1	1	1	1
ERR4401299	Salmonella enterica	2348	"2348","ERS4875338","SAL_BB1935AA"	Isangi	PDT000911002.1	2020-12-12T02:35:59Z	2020-08-03T19:54:36Z	M. Achtman	South Africa	2001			PDS000077289.3			SAMEA7114792		PRJEB39546	aac(3)-IIe=COMPLETE,aadA1=COMPLETE,aph(3'')-Ib=COMPLETE,aph(6)-Id=COMPLETE,arr-2=COMPLETE,blaOXA-10=COMPLETE,blaSCO-1=COMPLETE,blaTEM-63=COMPLETE,cmlA5=COMPLETE,dfrA23=COMPLETE,floR=COMPLETE,gyrA_D87N=POINT,mdsA=COMPLETE,mdsB=COMPLETE,sul1=COMPLETE,sul2=COMPLETE,tet(A)=COMPLETE	antigen_formula=7:d:1,5,serotype=Isangi		Isangi	214632	aac(3)-IIa, ant(3'')-Ia, aph(3'')-Ib, aph(6)-Id, ARR-3, blaOXA-10, blaSCO-1, blaTEM-63, cmlA1, dfrA23, floR, gyrA (D87N), qacE, sul1, sul2, tet(A)	gentamicin, spectinomycin, streptomycin, kanamycin, rifampicin, ampicillin, ceftriaxone, chloramphenicol, trimethoprim, ciprofloxacin I/R, nalidixic acid, unknown[qacE_1_X68232], sulfisoxazole, tetracycline	IncC	216	4863897	484579	98	1	0	1	1	1	1	1	1	1	1	1	1	1	1	0	1	1	1	1
ERR4401589	Salmonella enterica	MC_05-0323	"ERS4875628","MC_05-0323","SAL_BB6145AA"	Isangi	PDT000911384.1	2020-12-12T05:28:28Z	2020-08-03T19:57:35Z	M. Achtman	Ireland	2005	Human, Faeces	clinical				SAMEA7115083		PRJEB39546	mdsA=COMPLETE,mdsB=COMPLETE	antigen_formula=7:d:1,5,serotype=Isangi		Isangi	218875	None	Sensitive	None	1994	4861980	338615	88	0	0	1	1	1	1	1	1	1	1	1	1	1	1	0	1	1	1	1
ERR4401598	Salmonella enterica	1261	"1261","ERS4875637","SAL_BB6196AA"	Isangi	PDT000911393.1	2020-12-12T05:28:30Z	2020-08-03T19:57:35Z	M. Achtman	South Africa	2001			PDS000077289.3			SAMEA7115092		PRJEB39546	aac(3)-IIe=COMPLETE,aadA1=COMPLETE,aph(3'')-Ib=COMPLETE,aph(6)-Id=COMPLETE,arr-2=COMPLETE,blaOXA-10=COMPLETE,blaSCO-1=COMPLETE,blaTEM-63=COMPLETE,cmlA5=COMPLETE,dfrA23=COMPLETE,floR=COMPLETE,gyrA_D87N=POINT,mdsA=COMPLETE,mdsB=COMPLETE,sul1=COMPLETE,sul2=COMPLETE,tet(A)=COMPLETE	antigen_formula=-:d:1,5,serotype=I -:d:1,5		Isangi	218830	aac(3)-IIa, ant(3'')-Ia, aph(3'')-Ib, aph(6)-Id, ARR-3, blaOXA-10, blaSCO-1, blaTEM-63, cmlA1, dfrA23, floR, gyrA (D87N), qacE, sul1, sul2, tet(A)	gentamicin, spectinomycin, streptomycin, kanamycin, rifampicin, ampicillin, ceftriaxone, chloramphenicol, trimethoprim, ciprofloxacin I/R, nalidixic acid, unknown[qacE_1_X68232], sulfisoxazole, tetracycline	IncC	216	4799240	397309	99	1	0	1	1	1	1	1	1	1	1	1	1	1	1	0	1	1	1	1
ERR4451427	Salmonella enterica	YA00208923	"ERS4936998","SAL_DB9662AA","YA00208923"	Isangi	PDT000912162.1	2020-12-12T05:32:51Z	2020-08-12T13:00:04Z	Anthony Smith, NICD	South Africa: Gauteng	2020	Human, Other	clinical	PDS000100609.6	0		SAMEA7176561		PRJEB39546	aac(3)-IIe=COMPLETE,aac(6')-Ib-cr5=COMPLETE,aadA1=COMPLETE,aph(3'')-Ib=COMPLETE,aph(6)-Id=COMPLETE,arr-2=COMPLETE,blaCTX-M-15=COMPLETE,blaOXA-10=COMPLETE,blaOXA-1=COMPLETE,catB3=PARTIAL,catB3=PARTIAL_END_OF_CONTIG,cmlA5=COMPLETE,dfrA14=COMPLETE,dfrA23=COMPLETE,floR=COMPLETE,mdsA=COMPLETE,mdsB=COMPLETE,mph(A)=COMPLETE,qnrB1=COMPLETE,sul1=COMPLETE,sul2=COMPLETE,tet(A)=COMPLETE	antigen_formula=7:d:1,5,serotype=Isangi		Isangi	238781	aac(3)-IIa, aac(6')-Ib-cr, aac(6')-Ib-cr, ant(3'')-Ia, aph(3'')-Ib, aph(6)-Id, ARR-3, blaCTX-M-15, blaOXA-1, blaOXA-10, catB3, cmlA1, dfrA14, dfrA23, floR, mph(A), qacE, qnrB1, sul1, sul2, tet(A)	unknown[aac(3)-IIa_6_CP023555], unknown[aac(6')-Ib-cr_1_DQ303918], amikacin, tobramycin, ciprofloxacin I/R, spectinomycin, streptomycin, kanamycin, rifampicin, ampicillin, ceftriaxone, chloramphenicol, trimethoprim, erythromycin, azithromycin, unknown[qacE_1_X68232], sulfisoxazole, tetracycline	IncC, IncHI2, IncHI2A	335	5138236	228599	99	1	0	1	1	1	1	1	1	1	1	1	1	1	1	0	1	1	1	1
ERR4451478	Salmonella enterica	YA00207952	"ERS4937049","SAL_DB7317AA","YA00207952"	Isangi	PDT000912206.1	2020-12-12T05:33:05Z	2020-08-12T13:00:04Z	Anthony Smith, NICD	South Africa: Limpopo	2020	Human, Stool	clinical	PDS000077412.9	10		SAMEA7176612		PRJEB39546	aac(6')-Ib-cr5=COMPLETE,aadA1=COMPLETE,aph(3'')-Ib=COMPLETE,aph(6)-Id=COMPLETE,arr-2=COMPLETE,blaCTX-M-15=COMPLETE,blaOXA-10=COMPLETE,blaOXA-1=COMPLETE,blaSCO-1=COMPLETE,blaTEM-1=COMPLETE,catB3=PARTIAL,catB3=PARTIAL_END_OF_CONTIG,cmlA5=COMPLETE,dfrA23=COMPLETE,mdsA=COMPLETE,mdsB=COMPLETE,qnrB1=COMPLETE,sul1=COMPLETE,sul2=COMPLETE	antigen_formula=7:d:1,5,serotype=Isangi		Isangi	236935	aac(6')-Ib-cr, aac(6')-Ib-cr, ant(3'')-Ia, aph(3'')-Ib, aph(6)-Id, ARR-3, blaCTX-M-15, blaOXA-1, blaOXA-10, blaSCO-1, blaTEM-1B, catB3, cmlA1, dfrA23, qacE, qnrB1, sul1, sul2	unknown[aac(6')-Ib-cr_1_DQ303918], amikacin, tobramycin, ciprofloxacin I/R, spectinomycin, streptomycin, kanamycin, rifampicin, ampicillin, ceftriaxone, chloramphenicol, trimethoprim, unknown[qacE_1_X68232], sulfisoxazole	IncC	335	4879048	217528	95	1	0	1	1	1	1	1	1	1	1	1	1	1	1	0	1	1	1	1
ERR4451488	Salmonella enterica	YA00206743	"ERS4937059","SAL_DB7305AA","YA00206743"	Isangi	PDT000912216.1	2020-12-12T05:33:08Z	2020-08-12T13:00:04Z	Anthony Smith, NICD	South Africa: Gauteng	2020	Human, Stool	clinical	PDS000077412.9	0		SAMEA7176622		PRJEB39546	aac(6')-Ib-cr5=COMPLETE,aadA1=COMPLETE,aph(3'')-Ib=COMPLETE,aph(6)-Id=COMPLETE,arr-2=COMPLETE,blaCTX-M-15=COMPLETE,blaOXA-10=COMPLETE,blaOXA-1=COMPLETE,blaSCO-1=COMPLETE,blaTEM-1=COMPLETE,catB3=PARTIAL,catB3=PARTIAL_END_OF_CONTIG,cmlA5=COMPLETE,dfrA23=COMPLETE,mdsA=COMPLETE,mdsB=COMPLETE,qnrB1=COMPLETE,sul1=COMPLETE,sul2=COMPLETE	antigen_formula=7:d:1,5,serotype=Isangi		Isangi	236918	aac(6')-Ib-cr, aac(6')-Ib-cr, ant(3'')-Ia, aph(3'')-Ib, aph(6)-Id, ARR-3, blaCTX-M-15, blaOXA-1, blaOXA-10, blaSCO-1, blaTEM-1B, cmlA1, dfrA23, qacE, qnrB1, sul1, sul2	unknown[aac(6')-Ib-cr_1_DQ303918], amikacin, tobramycin, ciprofloxacin I/R, spectinomycin, streptomycin, kanamycin, rifampicin, ampicillin, ceftriaxone, chloramphenicol, trimethoprim, unknown[qacE_1_X68232], sulfisoxazole	IncC	335	4885527	190062	97	1	0	1	1	1	1	1	1	1	1	1	1	1	1	0	1	1	1	1
ERR4451630	Salmonella enterica	YA00207396	"ERS4937201","SAL_DB8201AA","YA00207396"	Isangi	PDT000912340.1	2020-12-12T05:33:44Z	2020-08-12T13:00:06Z	Anthony Smith, NICD	South Africa: Gauteng	2020	Human, Blood culture	clinical	PDS000077412.9	0		SAMEA7176764		PRJEB39546	aac(6')-Ib-cr5=COMPLETE,aadA1=COMPLETE,aph(3'')-Ib=COMPLETE,aph(6)-Id=COMPLETE,arr-2=COMPLETE,blaCTX-M-15=COMPLETE,blaOXA-10=COMPLETE,blaOXA-1=COMPLETE,blaSCO-1=COMPLETE,blaTEM-1=COMPLETE,catB3=PARTIAL,catB3=PARTIAL_END_OF_CONTIG,cmlA5=COMPLETE,dfrA23=COMPLETE,mdsA=COMPLETE,mdsB=COMPLETE,qnrB1=COMPLETE,sul1=COMPLETE,sul2=COMPLETE	antigen_formula=7:d:1,5,serotype=Isangi		Isangi	237673	aac(6')-Ib-cr, aac(6')-Ib-cr, ant(3'')-Ia, aph(3'')-Ib, aph(6)-Id, ARR-3, blaCTX-M-15, blaOXA-1, blaOXA-10, blaSCO-1, blaTEM-1B, cmlA1, dfrA23, qacE, qnrB1, sul1, sul2	amikacin, tobramycin, ciprofloxacin I/R, unknown[aac(6')-Ib-cr_1_DQ303918], spectinomycin, streptomycin, kanamycin, rifampicin, ampicillin, ceftriaxone, chloramphenicol, trimethoprim, unknown[qacE_1_X68232], sulfisoxazole	IncC	335	4885588	189782	97	1	0	1	1	1	1	1	1	1	1	1	1	1	1	0	1	1	1	1
ERR5750995	Salmonella enterica	YA00213980	"ERS6282641","SAL_FB3824AA","YA00213980"	Isangi	PDT001020593.1	2021-05-06T09:21:11Z	2021-04-24T00:17:01Z	Anthony Smith, NICD	South Africa: Gauteng	2020	Human, Stool	clinical	PDS000100609.6	0		SAMEA8598010		PRJEB39546	aac(3)-IIe=COMPLETE,aac(6')-Ib-cr5=COMPLETE,aadA1=COMPLETE,aph(3'')-Ib=COMPLETE,aph(6)-Id=COMPLETE,arr-2=COMPLETE,blaCTX-M-15=COMPLETE,blaOXA-10=COMPLETE,blaOXA-1=COMPLETE,catB3=PARTIAL,catB3=PARTIAL_END_OF_CONTIG,cmlA5=COMPLETE,dfrA14=COMPLETE,dfrA23=COMPLETE,floR=COMPLETE,mdsA=COMPLETE,mdsB=COMPLETE,mph(A)=COMPLETE,qnrB1=COMPLETE,sul1=COMPLETE,sul2=COMPLETE,tet(A)=COMPLETE	antigen_formula=7:d:1,5,serotype=Isangi		Isangi	250748	aac(3)-IIa, aac(6')-Ib-cr, aac(6')-Ib-cr, ant(3'')-Ia, aph(3'')-Ib, aph(6)-Id, ARR-3, blaCTX-M-15, blaOXA-1, blaOXA-10, catB3, cmlA1, dfrA14, dfrA23, floR, mph(A), qacE, qnrB1, sul1, sul2, tet(A)	unknown[aac(3)-IIa_6_CP023555], amikacin, tobramycin, ciprofloxacin I/R, unknown[aac(6')-Ib-cr_1_DQ303918], spectinomycin, streptomycin, kanamycin, rifampicin, ampicillin, ceftriaxone, chloramphenicol, trimethoprim, erythromycin, azithromycin, unknown[qacE_1_X68232], sulfisoxazole, tetracycline	ColpVC, IncC, IncHI2	335	4923759	323619	99	1	0	1	1	1	1	1	1	1	1	1	1	1	1	0	1	1	1	1
ERR5751227	Salmonella enterica	YA00222443	"ERS6282873","SAL_HB0117AA","YA00222443"	Isangi	PDT001020888.1	2021-05-06T12:27:45Z	2021-04-24T00:26:05Z	Anthony Smith, NICD	South Africa: KwaZulu-Natal	2020	Human, Stool	clinical	PDS000100609.6	1		SAMEA8598242		PRJEB39546	aac(6')-Ib-cr5=COMPLETE,aadA1=COMPLETE,aph(3'')-Ib=COMPLETE,aph(3'')-Ib=PARTIAL_END_OF_CONTIG,aph(6)-Id=COMPLETE,aph(6)-Id=PARTIAL_END_OF_CONTIG,arr-2=COMPLETE,blaCTX-M-15=COMPLETE,blaCTX-M=COMPLETE,blaOXA-10=COMPLETE,blaOXA-1=COMPLETE,blaTEM-1=COMPLETE,catB3=PARTIAL,catB3=PARTIAL_END_OF_CONTIG,cmlA5=COMPLETE,cmlA5=PARTIAL_END_OF_CONTIG,dfrA23=COMPLETE,floR=COMPLETE,mdsA=COMPLETE,mdsB=COMPLETE,mp…	antigen_formula=7:d:1,5,serotype=Isangi		Isangi	238781	aac(6')-Ib-cr, aac(6')-Ib-cr, ant(3'')-Ia, aph(3'')-Ib, aph(6)-Id, ARR-3, blaCTX-M-15, blaOXA-1, blaOXA-10, blaTEM-1B, catB3, cmlA1, dfrA23, floR, mph(A), qacE, qnrB1, sul1, sul2, tet(A)	amikacin, tobramycin, ciprofloxacin I/R, unknown[aac(6')-Ib-cr_1_DQ303918], spectinomycin, streptomycin, kanamycin, rifampicin, ampicillin, ceftriaxone, chloramphenicol, trimethoprim, erythromycin, azithromycin, unknown[qacE_1_X68232], sulfisoxazole, tetracycline	IncC, IncHI2, IncHI2A	335	4945017	152374	99	1	0	1	1	1	1	1	1	1	1	1	1	1	1	0	1	1	1	1
ERR5751296	Salmonella enterica	YA00214745	"ERS6282942","SAL_FB3818AA","YA00214745"	Isangi	PDT001020954.1	2021-05-06T12:28:17Z	2021-04-24T00:26:06Z	Anthony Smith, NICD	South Africa: Gauteng	2020	Human, Rectal swab	clinical	PDS000100609.6	1		SAMEA8598311		PRJEB39546	aac(3)-IIe=COMPLETE,aac(6')-Ib-cr5=COMPLETE,aadA1=COMPLETE,aph(3'')-Ib=COMPLETE,aph(6)-Id=COMPLETE,arr-2=COMPLETE,blaCTX-M-15=COMPLETE,blaOXA-10=COMPLETE,blaOXA-1=COMPLETE,catB3=PARTIAL,catB3=PARTIAL_END_OF_CONTIG,cmlA5=COMPLETE,dfrA14=COMPLETE,dfrA23=COMPLETE,floR=COMPLETE,mdsA=COMPLETE,mdsB=COMPLETE,mph(A)=COMPLETE,qnrB1=COMPLETE,sul1=COMPLETE,sul2=COMPLETE,tet(A)=COMPLETE	antigen_formula=7:d:1,5,serotype=Isangi		Isangi	238781	aac(3)-IIa, aac(6')-Ib-cr, aac(6')-Ib-cr, ant(3'')-Ia, aph(3'')-Ib, aph(6)-Id, ARR-3, blaCTX-M-15, blaOXA-1, blaOXA-10, catB3, cmlA1, dfrA14, dfrA23, floR, mph(A), qacE, qnrB1, sul1, sul2, tet(A)	unknown[aac(3)-IIa_6_CP023555], amikacin, tobramycin, ciprofloxacin I/R, unknown[aac(6')-Ib-cr_1_DQ303918], spectinomycin, streptomycin, kanamycin, rifampicin, ampicillin, ceftriaxone, chloramphenicol, trimethoprim, erythromycin, azithromycin, unknown[qacE_1_X68232], sulfisoxazole, tetracycline	IncC, IncHI2, IncHI2A	335	5145461	306625	99	1	0	1	1	1	1	1	1	1	1	1	1	1	1	0	1	1	1	1
ERR5751304	Salmonella enterica	YA00195036	"ERS6282950","SAL_GB6482AA","YA00195036"	Isangi	PDT001020961.1	2021-05-06T12:28:20Z	2021-04-24T00:26:06Z	Anthony Smith, NICD	South Africa: Limpopo	2020	Human, Stool	clinical	PDS000100609.6	21		SAMEA8598319		PRJEB39546	aac(3)-IIe=COMPLETE,aac(6')-Ib-cr5=COMPLETE,aph(3'')-Ib=COMPLETE,aph(6)-Id=COMPLETE,blaCTX-M-15=COMPLETE,blaOXA-1=COMPLETE,blaOXA=MISTRANSLATION,blaOXA=PARTIAL_END_OF_CONTIG,catB3=PARTIAL,dfrA14=COMPLETE,floR=COMPLETE,mdsA=COMPLETE,mdsB=COMPLETE,mph(A)=COMPLETE,qnrB1=COMPLETE,sul2=COMPLETE,tet(A)=COMPLETE	antigen_formula=7:d:1,5,serotype=Isangi		Isangi	238781	aac(3)-IIa, aac(6')-Ib-cr, aac(6')-Ib-cr, aph(3'')-Ib, aph(6)-Id, blaCTX-M-15, blaOXA-1, dfrA14, floR, mph(A), qnrB1, sul2, tet(A)	unknown[aac(3)-IIa_6_CP023555], amikacin, tobramycin, ciprofloxacin I/R, unknown[aac(6')-Ib-cr_1_DQ303918], streptomycin, kanamycin, ampicillin, ceftriaxone, trimethoprim, chloramphenicol, erythromycin, azithromycin, sulfisoxazole, tetracycline	IncC, IncHI2, IncHI2A	335	5057997	307605	99	1	0	1	1	1	1	1	1	1	1	1	1	1	1	0	1	1	1	1
ERR5751308	Salmonella enterica	YA00195480	"ERS6282954","SAL_GB6779AA","YA00195480"	Isangi	PDT001020965.1	2021-05-06T12:28:23Z	2021-04-24T00:26:06Z	Anthony Smith, NICD	South Africa: Gauteng	2020	Human, Stool	clinical				SAMEA8598323		PRJEB39546	aac(3)-IIe=COMPLETE,aadA1=COMPLETE,aph(3'')-Ib=COMPLETE,aph(6)-Id=COMPLETE,arr-2=COMPLETE,blaCTX-M-15=COMPLETE,blaOXA-10=COMPLETE,blaSCO-1=COMPLETE,blaTEM-63=COMPLETE,cmlA5=COMPLETE,dfrA23=COMPLETE,floR=COMPLETE,mdsA=COMPLETE,mdsB=COMPLETE,sul1=COMPLETE,sul2=COMPLETE,tet(A)=COMPLETE	antigen_formula=7:d:1,5,serotype=Isangi		Isangi	237673	aac(3)-IIa, ant(3'')-Ia, aph(3'')-Ib, aph(6)-Id, ARR-3, blaCTX-M-15, blaOXA-10, blaSCO-1, blaTEM-63, cmlA1, dfrA23, floR, qacE, sul1, sul2, tet(A)	gentamicin, spectinomycin, streptomycin, kanamycin, rifampicin, ampicillin, ceftriaxone, chloramphenicol, trimethoprim, unknown[qacE_1_X68232], sulfisoxazole, tetracycline	IncC	335	4835579	307850	96	0	0	1	1	1	1	1	1	1	1	1	1	1	1	0	1	1	1	1
ERR5751677	Salmonella enterica	YA00212455	"ERS6283323","SAL_FB1212AA","YA00212455"	Isangi	PDT001023752.1	2021-05-11T02:29:58Z	2021-04-24T00:30:56Z	Anthony Smith, NICD	South Africa: Free State	2020	Human, Stool	clinical	PDS000100609.6	3		SAMEA8598693		PRJEB39546	aac(3)-IIe=COMPLETE,aac(6')-Ib-cr5=COMPLETE,aph(3'')-Ib=COMPLETE,aph(6)-Id=COMPLETE,blaCTX-M-15=COMPLETE,blaOXA-1=COMPLETE,blaTEM-1=COMPLETE,catB3=PARTIAL,catB3=PARTIAL_END_OF_CONTIG,dfrA14=COMPLETE,mdsA=COMPLETE,mdsB=COMPLETE,sul2=COMPLETE,tet(A)=COMPLETE	antigen_formula=7:d:1,5,serotype=Isangi		Isangi	248684	aac(3)-IIa, aac(6')-Ib-cr, aac(6')-Ib-cr, aph(3'')-Ib, aph(6)-Id, blaCTX-M-15, blaOXA-1, blaTEM-1B, catB3, dfrA14, sul2	unknown[aac(3)-IIa_6_CP023555], amikacin, tobramycin, ciprofloxacin I/R, unknown[aac(6')-Ib-cr_1_DQ303918], streptomycin, kanamycin, ampicillin, ceftriaxone, chloramphenicol, trimethoprim, sulfisoxazole	IncC	335	4759537	308375	97	1	0	1	1	1	1	1	1	1	1	1	1	1	1	0	1	1	1	1
ERR5751682	Salmonella enterica	YA00210076	"ERS6283328","SAL_FB1235AA","YA00210076"	Isangi	PDT001021240.1	2021-05-06T13:25:04Z	2021-04-24T00:30:56Z	Anthony Smith, NICD	South Africa: Gauteng	2020	Human, Other	clinical	PDS000100609.6	0		SAMEA8598698		PRJEB39546	aac(3)-IIe=COMPLETE,aac(6')-Ib-cr5=COMPLETE,aadA1=COMPLETE,aph(3'')-Ib=COMPLETE,aph(6)-Id=COMPLETE,arr-2=COMPLETE,blaCTX-M-15=COMPLETE,blaOXA-10=COMPLETE,blaOXA-1=COMPLETE,catB3=PARTIAL,catB3=PARTIAL_END_OF_CONTIG,cmlA5=COMPLETE,dfrA14=COMPLETE,dfrA23=COMPLETE,floR=COMPLETE,mdsA=COMPLETE,mdsB=COMPLETE,mph(A)=COMPLETE,qnrB1=COMPLETE,sul1=COMPLETE,sul2=COMPLETE,tet(A)=COMPLETE	antigen_formula=7:d:1,5,serotype=Isangi		Isangi	238781	aac(3)-IIa, aac(6')-Ib-cr, aac(6')-Ib-cr, ant(3'')-Ia, aph(3'')-Ib, aph(6)-Id, ARR-3, blaCTX-M-15, blaOXA-1, blaOXA-10, catB3, cmlA1, dfrA14, dfrA23, floR, mph(A), qacE, qnrB1, sul1, sul2, tet(A)	unknown[aac(3)-IIa_6_CP023555], amikacin, tobramycin, ciprofloxacin I/R, unknown[aac(6')-Ib-cr_1_DQ303918], spectinomycin, streptomycin, kanamycin, rifampicin, ampicillin, ceftriaxone, chloramphenicol, trimethoprim, erythromycin, azithromycin, unknown[qacE_1_X68232], sulfisoxazole, tetracycline	IncC, IncHI2, IncHI2A	335	5138581	175318	98	1	0	1	1	1	1	1	1	1	1	1	1	1	1	0	1	1	1	1
ERR5751726	Salmonella enterica	YA00211500	"ERS6283372","SAL_FB1418AA","YA00211500"	Isangi	PDT001021314.1	2021-05-06T14:38:55Z	2021-04-24T00:30:57Z	Anthony Smith, NICD	South Africa: Free State	2020	Human, Urine	clinical	PDS000100609.6	3		SAMEA8598742		PRJEB39546	aac(3)-IIe=COMPLETE,aac(6')-Ib-cr5=COMPLETE,aph(3'')-Ib=COMPLETE,aph(6)-Id=COMPLETE,blaCTX-M-15=COMPLETE,blaOXA-1=COMPLETE,blaTEM-1=COMPLETE,catB3=PARTIAL,catB3=PARTIAL_END_OF_CONTIG,dfrA14=COMPLETE,mdsA=COMPLETE,mdsB=COMPLETE,sul2=COMPLETE,tet(A)=COMPLETE	antigen_formula=7:d:1,5,serotype=Isangi		Isangi	248881	aac(3)-IIa, aac(6')-Ib-cr, aac(6')-Ib-cr, aph(3'')-Ib, aph(6)-Id, blaCTX-M-15, blaOXA-1, blaTEM-1B, catB3, dfrA14, sul2	unknown[aac(3)-IIa_6_CP023555], unknown[aac(6')-Ib-cr_1_DQ303918], amikacin, tobramycin, ciprofloxacin I/R, streptomycin, kanamycin, ampicillin, ceftriaxone, chloramphenicol, trimethoprim, sulfisoxazole	IncC	335	4889044	230765	99	1	0	1	1	1	1	1	1	1	1	1	1	1	1	0	1	1	1	1
ERR5751808	Salmonella enterica	YA00193835	"ERS6283454","SAL_FB3314AA","YA00193835"	Isangi	PDT001021396.1	2021-05-06T14:39:14Z	2021-04-24T00:30:59Z	Anthony Smith, NICD	South Africa: Gauteng	2020	Human, Other	clinical	PDS000100609.6	3		SAMEA8598824		PRJEB39546	aac(3)-IIe=COMPLETE,aac(6')-Ib-cr5=COMPLETE,aph(3'')-Ib=COMPLETE,aph(6)-Id=COMPLETE,blaCTX-M-15=COMPLETE,blaOXA-1=COMPLETE,catB3=PARTIAL,catB3=PARTIAL_END_OF_CONTIG,dfrA14=COMPLETE,floR=COMPLETE,mdsA=COMPLETE,mdsB=COMPLETE,mph(A)=COMPLETE,qnrB1=COMPLETE,sul2=COMPLETE,tet(A)=COMPLETE	antigen_formula=7:d:1,5,serotype=Isangi		Isangi	250422	aac(3)-IIa, aac(6')-Ib-cr, aac(6')-Ib-cr, aph(3'')-Ib, aph(6)-Id, blaCTX-M-15, blaOXA-1, catB3, dfrA14, floR, mph(A), qnrB1, sul2, tet(A)	unknown[aac(3)-IIa_6_CP023555], amikacin, tobramycin, ciprofloxacin I/R, unknown[aac(6')-Ib-cr_1_DQ303918], streptomycin, kanamycin, ampicillin, ceftriaxone, chloramphenicol, trimethoprim, erythromycin, azithromycin, sulfisoxazole, tetracycline	IncC, IncHI2	335	4893137	307850	99	1	0	1	1	1	1	1	1	1	1	1	1	1	1	0	1	1	1	1
ERR6752863	Salmonella enterica	YA00194318	"ERS7770083","SAL_GB2955AA","YA00194318"	Isangi	PDT001189925.1	2021-12-03T02:37:11Z	2021-09-28T15:57:40Z	Anthony Smith, NICD	South Africa: Limpopo	2020	Human, Other	clinical	PDS000100609.6	10		SAMEA10113529		PRJEB39546	aac(3)-IIe=COMPLETE,aac(6')-Ib-cr5=COMPLETE,aph(3'')-Ib=COMPLETE,aph(6)-Id=COMPLETE,blaCTX-M-15=COMPLETE,blaOXA-1=COMPLETE,catB3=PARTIAL,catB3=PARTIAL_END_OF_CONTIG,dfrA14=COMPLETE,floR=COMPLETE,mdsA=COMPLETE,mdsB=COMPLETE,mph(A)=COMPLETE,qnrB1=COMPLETE,sul2=COMPLETE,tet(A)=COMPLETE	antigen_formula=7:d:1,5,serotype=Isangi		Isangi	185525	aac(3)-IIa, aac(6')-Ib-cr, aac(6')-Ib-cr, aph(3'')-Ib, aph(6)-Id, blaCTX-M-15, blaOXA-1, catB3, dfrA14, floR, mph(A), qnrB1, sul2, tet(A)	unknown[aac(3)-IIa_6_CP023555], amikacin, tobramycin, ciprofloxacin I/R, unknown[aac(6')-Ib-cr_1_DQ303918], streptomycin, kanamycin, ampicillin, ceftriaxone, chloramphenicol, trimethoprim, erythromycin, azithromycin, sulfisoxazole, tetracycline	IncC, IncHI2, IncHI2A	335	5045463	306995	110	1	0	1	1	1	1	1	1	1	1	1	1	1	1	1	1	1	1	1
ERR6752889	Salmonella enterica	YA00193591	"ERS7770109","SAL_FB3664AA","YA00193591"	Isangi	PDT001189951.1	2021-12-03T02:37:18Z	2021-09-28T15:57:40Z	Anthony Smith, NICD	South Africa: North West	2020	Human, Urine	clinical				SAMEA10113555		PRJEB39546	aac(6')-Ib-cr5=COMPLETE,aadA1=COMPLETE,aph(3'')-Ib=COMPLETE,aph(6)-Id=COMPLETE,arr-2=COMPLETE,blaCTX-M-15=COMPLETE,blaOXA-10=COMPLETE,blaOXA-1=COMPLETE,blaOXA=COMPLETE,blaSCO-1=COMPLETE,catA1=COMPLETE,catB3=PARTIAL,catB3=PARTIAL_END_OF_CONTIG,cmlA5=COMPLETE,dfrA14=COMPLETE,dfrA23=COMPLETE,floR=COMPLETE,mdsA=COMPLETE,mdsB=COMPLETE,mph(A)=COMPLETE,qnrB1=COMPLETE,sul1=COMPLETE,sul2=COMPLETE,tet(A)=C…	antigen_formula=7:d:1,5,serotype=Isangi		Isangi	250579	aac(6')-Ib-cr, aac(6')-Ib-cr, aadA1, aph(3'')-Ib, aph(6)-Id, ARR-3, blaCTX-M-15, blaOXA-1, blaOXA-10, blaSCO-1, catA1, catB3, cmlA1, dfrA14, dfrA23, floR, mph(A), qacE, qnrB1, sul1, sul2, tet(A)	amikacin, tobramycin, ciprofloxacin I/R, unknown[aac(6')-Ib-cr_1_DQ303918], streptomycin, kanamycin, rifampicin, ampicillin, ceftriaxone, chloramphenicol, trimethoprim, erythromycin, azithromycin, unknown[qacE_1_X68232], sulfisoxazole, tetracycline	IncC, IncHI2, IncHI2A	335	5127482	306809	98	1	0	1	1	1	1	1	1	1	1	1	1	1	1	0	1	1	1	1
ERR6752971	Salmonella enterica	YA00216780	"ERS7770191","SAL_FB7985AA","YA00216780"	Isangi	PDT001190033.1	2021-12-03T02:37:41Z	2021-09-28T15:57:41Z	Anthony Smith, NICD	South Africa: KwaZulu-Natal	2020	Human, Stool	clinical	PDS000100609.6	1		SAMEA10113637		PRJEB39546	aac(6')-Ib-cr5=COMPLETE,aadA1=COMPLETE,aph(3'')-Ib=COMPLETE,aph(6)-Id=COMPLETE,arr-2=COMPLETE,blaCTX-M-15=COMPLETE,blaOXA-10=COMPLETE,blaOXA-1=COMPLETE,blaTEM-1=COMPLETE,catB3=PARTIAL,catB3=PARTIAL_END_OF_CONTIG,cmlA5=COMPLETE,dfrA23=COMPLETE,floR=COMPLETE,mdsA=COMPLETE,mdsB=COMPLETE,mph(A)=COMPLETE,qnrB1=COMPLETE,sul1=COMPLETE,sul2=COMPLETE,tet(A)=COMPLETE	antigen_formula=7:d:1,5,serotype=Isangi		Isangi	238781	aac(6')-Ib-cr, aac(6')-Ib-cr, ant(3'')-Ia, aph(3'')-Ib, aph(6)-Id, ARR-3, blaCTX-M-15, blaOXA-1, blaOXA-10, blaTEM-1B, catB3, cmlA1, dfrA23, floR, mph(A), qacE, qnrB1, sul1, sul2, tet(A)	amikacin, tobramycin, ciprofloxacin I/R, unknown[aac(6')-Ib-cr_1_DQ303918], spectinomycin, streptomycin, kanamycin, rifampicin, ampicillin, ceftriaxone, chloramphenicol, trimethoprim, erythromycin, azithromycin, unknown[qacE_1_X68232], sulfisoxazole, tetracycline	IncC, IncHI2, IncHI2A	335	4948229	306763	99	1	0	1	1	1	1	1	1	1	1	1	1	1	1	0	1	1	1	1
ERR6753111	Salmonella enterica	YA00204047	"ERS7770331","SAL_IB0036AA","YA00204047"	Isangi	PDT001190173.1	2021-12-03T02:38:21Z	2021-09-28T15:57:42Z	Anthony Smith, NICD	South Africa: Mpumalanga	2020	Human, Stool	clinical	PDS000100609.6	5		SAMEA10113777		PRJEB39546	aac(3)-IIe=COMPLETE,aac(6')-Ib-cr5=COMPLETE,aadA1=COMPLETE,aph(3'')-Ib=COMPLETE,aph(6)-Id=COMPLETE,arr-2=COMPLETE,blaCTX-M-15=COMPLETE,blaOXA-10=COMPLETE,blaOXA-1=COMPLETE,blaOXA=PARTIAL_END_OF_CONTIG,catB3=PARTIAL,catB3=PARTIAL_END_OF_CONTIG,cmlA5=COMPLETE,dfrA14=COMPLETE,dfrA23=COMPLETE,floR=COMPLETE,mdsA=COMPLETE,mdsB=COMPLETE,mph(A)=COMPLETE,qnrB1=COMPLETE,sul1=COMPLETE,sul2=COMPLETE,tet(A)=C…	antigen_formula=7:d:1,5,serotype=Isangi		Isangi	250422	aac(3)-IIa, aac(6')-Ib-cr, aac(6')-Ib-cr, ant(3'')-Ia, aph(3'')-Ib, aph(6)-Id, ARR-3, blaCTX-M-15, blaOXA-1, blaOXA-10, catB3, cmlA1, dfrA14, dfrA23, floR, mph(A), qacE, qnrB1, sul1, sul2, tet(A)	unknown[aac(3)-IIa_6_CP023555], amikacin, tobramycin, ciprofloxacin I/R, unknown[aac(6')-Ib-cr_1_DQ303918], spectinomycin, streptomycin, kanamycin, rifampicin, ampicillin, ceftriaxone, chloramphenicol, trimethoprim, erythromycin, azithromycin, unknown[qacE_1_X68232], sulfisoxazole, tetracycline	IncC	335	4888216	306763	99	1	0	1	1	1	1	1	1	1	1	1	1	1	1	0	1	1	1	1
ERR6805990	Salmonella enterica	YA00205599	"ERS7644713","SAL_IB0534AA","YA00205599"	Isangi	PDT001190238.1	2021-12-03T02:38:38Z	2021-10-06T05:04:22Z	Anthony Smith, NICD	South Africa: Mpumalanga	2020	Human, Rectal swab	clinical	PDS000100609.6	5		SAMEA9966421		PRJEB39546	aac(3)-IIe=COMPLETE,aac(6')-Ib-cr5=COMPLETE,aadA1=COMPLETE,aph(3'')-Ib=COMPLETE,aph(6)-Id=COMPLETE,arr-2=COMPLETE,blaCTX-M-15=COMPLETE,blaOXA-10=COMPLETE,blaOXA-1=COMPLETE,catB3=PARTIAL,catB3=PARTIAL_END_OF_CONTIG,cmlA5=COMPLETE,dfrA14=COMPLETE,dfrA23=COMPLETE,floR=COMPLETE,mdsA=COMPLETE,mdsB=COMPLETE,mph(A)=COMPLETE,sul1=COMPLETE,sul2=COMPLETE,tet(A)=COMPLETE	antigen_formula=7:d:1,5,serotype=Isangi		Isangi	250748	aac(3)-IIa, aac(6')-Ib-cr, aac(6')-Ib-cr, ant(3'')-Ia, aph(3'')-Ib, aph(6)-Id, ARR-3, blaCTX-M-15, blaOXA-1, blaOXA-10, catB3, cmlA1, dfrA14, dfrA23, floR, mph(A), qacE, sul1, sul2, tet(A)	unknown[aac(3)-IIa_6_CP023555], amikacin, tobramycin, ciprofloxacin I/R, unknown[aac(6')-Ib-cr_1_DQ303918], spectinomycin, streptomycin, kanamycin, rifampicin, ampicillin, ceftriaxone, chloramphenicol, trimethoprim, erythromycin, azithromycin, unknown[qacE_1_X68232], sulfisoxazole, tetracycline	IncC	335	4909584	246513	99	1	0	1	1	1	1	1	1	1	1	1	1	1	1	0	1	1	1	1
ERR6805998	Salmonella enterica	YA00204944	"ERS7644721","SAL_IB0542AA","YA00204944"	Isangi	PDT001190246.1	2021-12-03T02:38:40Z	2021-10-06T05:04:22Z	Anthony Smith, NICD	South Africa: Gauteng	2020	Human, Urine	clinical	PDS000100609.6	1		SAMEA9966429		PRJEB39546	aac(3)-IIe=COMPLETE,aac(6')-Ib-cr5=COMPLETE,aadA1=COMPLETE,aph(3'')-Ib=COMPLETE,aph(6)-Id=COMPLETE,arr-2=COMPLETE,blaCTX-M-15=COMPLETE,blaOXA-10=COMPLETE,blaOXA-1=COMPLETE,catB3=PARTIAL,catB3=PARTIAL_END_OF_CONTIG,cmlA5=COMPLETE,dfrA14=COMPLETE,dfrA23=COMPLETE,floR=COMPLETE,mdsA=COMPLETE,mdsB=COMPLETE,mph(A)=COMPLETE,qnrB1=COMPLETE,sul1=COMPLETE,sul2=COMPLETE,tet(A)=COMPLETE	antigen_formula=7:d:1,5,serotype=Isangi		Isangi	250748	aac(3)-IIa, aac(6')-Ib-cr, aac(6')-Ib-cr, ant(3'')-Ia, aph(3'')-Ib, aph(6)-Id, ARR-3, blaCTX-M-15, blaOXA-1, blaOXA-10, catB3, cmlA1, dfrA14, dfrA23, floR, mph(A), qacE, qnrB1, sul1, sul2, tet(A)	unknown[aac(3)-IIa_6_CP023555], amikacin, tobramycin, ciprofloxacin I/R, unknown[aac(6')-Ib-cr_1_DQ303918], spectinomycin, streptomycin, kanamycin, rifampicin, ampicillin, ceftriaxone, chloramphenicol, trimethoprim, erythromycin, azithromycin, unknown[qacE_1_X68232], sulfisoxazole, tetracycline	ColpVC, IncC, IncHI2	335	4929254	323508	99	1	0	1	1	1	1	1	1	1	1	1	1	1	1	0	1	1	1	1
ERR6806075	Salmonella enterica	RH01768595	"ERS7644798","RH01768595","SAL_IB1998AA"	Isangi	PDT001190323.1	2021-12-03T02:39:05Z	2021-10-06T05:04:24Z	Anthony Smith, NICD	South Africa: Gauteng	2020	Human, Urine	clinical				SAMEA9966506		PRJEB39546	aac(3)-IIe=COMPLETE,aph(3'')-Ib=COMPLETE,aph(6)-Id=COMPLETE,blaCTX-M-15=COMPLETE,blaTEM-1=COMPLETE,catB3=PARTIAL,catB3=PARTIAL_END_OF_CONTIG,gyrB_S464F=POINT,mdsA=COMPLETE,mdsB=COMPLETE,sul2=COMPLETE,tet(A)=COMPLETE	antigen_formula=-:d:1,5,serotype=I -:d:1,5		Isangi	248881	aac(3)-IIa, aph(3'')-Ib, aph(6)-Id, blaCTX-M-15, blaTEM-1B, catB3, gyrB (S464F), sul2	unknown[aac(3)-IIa_6_CP023555], streptomycin, kanamycin, ampicillin, ceftriaxone, chloramphenicol, ciprofloxacin I/R, sulfisoxazole	IncC	335	4874420	307481	99	1	0	1	1	1	1	1	1	1	1	1	1	1	1	0	1	1	1	1
ERR6806125	Salmonella enterica	YA00206443	"ERS7644848","SAL_IB4240AA","YA00206443"	Isangi	PDT001190373.1	2021-12-03T02:39:18Z	2021-10-06T12:20:34Z	Anthony Smith, NICD	South Africa: Gauteng	2020	Human, Other	clinical	PDS000100609.6	0		SAMEA9966556		PRJEB39546	aac(3)-IIe=COMPLETE,aac(6')-Ib-cr5=COMPLETE,aadA1=COMPLETE,aph(3'')-Ib=COMPLETE,aph(6)-Id=COMPLETE,arr-2=COMPLETE,blaCTX-M-15=COMPLETE,blaOXA-10=COMPLETE,blaOXA-1=COMPLETE,catB3=PARTIAL,catB3=PARTIAL_END_OF_CONTIG,cmlA5=COMPLETE,dfrA14=COMPLETE,dfrA23=COMPLETE,floR=COMPLETE,mdsA=COMPLETE,mdsB=COMPLETE,mph(A)=COMPLETE,qnrB1=COMPLETE,sul1=COMPLETE,sul2=COMPLETE,tet(A)=COMPLETE	antigen_formula=7:d:1,5,serotype=Isangi		Isangi	238781	aac(3)-IIa, aac(6')-Ib-cr, aac(6')-Ib-cr, ant(3'')-Ia, aph(3'')-Ib, aph(6)-Id, ARR-3, blaCTX-M-15, blaOXA-1, blaOXA-10, catB3, cmlA1, dfrA14, dfrA23, floR, mph(A), qacE, qnrB1, sul1, sul2, tet(A)	unknown[aac(3)-IIa_6_CP023555], amikacin, tobramycin, ciprofloxacin I/R, unknown[aac(6')-Ib-cr_1_DQ303918], spectinomycin, streptomycin, kanamycin, rifampicin, ampicillin, ceftriaxone, chloramphenicol, trimethoprim, erythromycin, azithromycin, unknown[qacE_1_X68232], sulfisoxazole, tetracycline	IncC, IncHI2, IncHI2A	335	5147692	231332	99	1	0	1	1	1	1	1	1	1	1	1	1	1	1	0	1	1	1	1
ERR6806255	Salmonella enterica	YA00241724	"ERS7644978","SAL_IB8318AA","YA00241724"	Isangi	PDT001190503.1	2021-12-03T02:39:55Z	2021-10-06T12:20:36Z	Anthony Smith, NICD	South Africa: Gauteng	2021	Human, Blood culture	clinical	PDS000100609.6	18		SAMEA9966686		PRJEB39546	aac(3)-IIe=COMPLETE,aac(6')-Ib-cr5=COMPLETE,aadA1=COMPLETE,aph(3'')-Ib=COMPLETE,aph(6)-Id=COMPLETE,arr-2=COMPLETE,blaCTX-M-15=COMPLETE,blaOXA-10=COMPLETE,blaOXA-1=COMPLETE,blaOXA=COMPLETE,catB3=PARTIAL,catB3=PARTIAL_END_OF_CONTIG,cmlA5=COMPLETE,dfrA14=COMPLETE,dfrA23=COMPLETE,floR=COMPLETE,mdsA=COMPLETE,mdsB=COMPLETE,mph(A)=COMPLETE,qnrB1=COMPLETE,sul1=COMPLETE,sul2=COMPLETE,tet(A)=COMPLETE	antigen_formula=7:d:1,5,serotype=Isangi		Isangi	250748	aac(3)-IIa, aac(6')-Ib-cr, aac(6')-Ib-cr, ant(3'')-Ia, aph(3'')-Ib, aph(6)-Id, ARR-3, blaCTX-M-15, blaOXA-1, blaOXA-10, blaOXA-505, catB3, cmlA1, dfrA14, dfrA23, floR, mph(A), qacE, qnrB1, sul1, sul2, tet(A)	unknown[aac(3)-IIa_6_CP023555], amikacin, tobramycin, ciprofloxacin I/R, unknown[aac(6')-Ib-cr_1_DQ303918], spectinomycin, streptomycin, kanamycin, rifampicin, ampicillin, ceftriaxone, chloramphenicol, trimethoprim, erythromycin, azithromycin, unknown[qacE_1_X68232], sulfisoxazole, tetracycline	IncC, IncHI2, IncL	335	5003937	239662	98	1	0	1	1	1	1	1	1	1	1	1	1	1	1	0	1	1	1	1
ERR6806317	Salmonella enterica	YA00218445	"ERS7645040","SAL_IB8844AA","YA00218445"	Isangi	PDT001190565.1	2021-12-03T02:40:12Z	2021-10-06T07:14:44Z	Anthony Smith, NICD	South Africa: Gauteng	2020	Human, Stool	clinical	PDS000100609.6	35		SAMEA9966748		PRJEB39546	aadA1=COMPLETE,aph(3'')-Ib=COMPLETE,aph(3'')-Ib=PARTIAL_END_OF_CONTIG,aph(6)-Id=COMPLETE,blaCTX-M-15=COMPLETE,blaTEM-1=COMPLETE,catA1=COMPLETE,dfrA14=COMPLETE,floR=COMPLETE,mdsA=COMPLETE,mdsB=COMPLETE,mph(A)=COMPLETE,sul2=COMPLETE,tet(A)=COMPLETE	antigen_formula=-:d:1,5,serotype=I -:d:1,5		Isangi	238781	ant(3'')-Ia, aph(3'')-Ib, aph(6)-Id, blaCTX-M-15, blaTEM-1B, catA1, dfrA14, floR, mph(A), sul2, tet(A)	spectinomycin, streptomycin, kanamycin, ampicillin, ceftriaxone, chloramphenicol, trimethoprim, erythromycin, azithromycin, sulfisoxazole, tetracycline	IncC, IncHI2, IncHI2A	335	5093222	307850	98	1	0	1	1	1	1	1	1	1	1	1	1	1	1	0	1	1	1	1
ERR6806512	Salmonella enterica	YA00260571	"ERS7645233","SAL_JB1404AA","YA00260571"	Isangi	PDT001190758.1	2021-12-03T02:41:07Z	2021-10-06T07:14:46Z	Anthony Smith, NICD	South Africa: Gauteng	2021	Human, Stool	clinical	PDS000100609.6	11		SAMEA9966941		PRJEB39546	aac(3)-IIe=COMPLETE,aac(6')-Ib-cr5=COMPLETE,aadA1=COMPLETE,aph(3'')-Ib=COMPLETE,aph(6)-Id=COMPLETE,arr-2=COMPLETE,blaCTX-M-15=COMPLETE,blaOXA-10=COMPLETE,blaOXA-1=COMPLETE,blaTEM-1=COMPLETE,catB3=PARTIAL,catB3=PARTIAL_END_OF_CONTIG,cmlA5=COMPLETE,dfrA14=COMPLETE,dfrA23=COMPLETE,mdsA=COMPLETE,mdsB=COMPLETE,qnrB1=COMPLETE,sul1=COMPLETE,sul2=COMPLETE,tet(A)=COMPLETE	antigen_formula=7:d:1,5,serotype=Isangi		Isangi	248881	aac(3)-IIa, aac(6')-Ib-cr, aac(6')-Ib-cr, ant(3'')-Ia, aph(3'')-Ib, aph(6)-Id, ARR-3, blaCTX-M-15, blaOXA-1, blaOXA-10, blaTEM-1B, catB3, cmlA1, dfrA14, dfrA23, qacE, qnrB1, sul1, sul2	unknown[aac(3)-IIa_6_CP023555], amikacin, tobramycin, ciprofloxacin I/R, unknown[aac(6')-Ib-cr_1_DQ303918], spectinomycin, streptomycin, kanamycin, rifampicin, ampicillin, ceftriaxone, chloramphenicol, trimethoprim, unknown[qacE_1_X68232], sulfisoxazole	IncC	335	5012117	221112	99	1	0	1	1	1	1	1	1	1	1	1	1	1	1	0	1	1	1	1
ERR6806600	Salmonella enterica	YA00259697	"ERS7645321","SAL_JB2568AA","YA00259697"	Isangi	PDT001190845.1	2021-12-03T02:41:32Z	2021-10-04T12:04:43Z	Anthony Smith, NICD	South Africa: Gauteng	2021	Human, Urine	clinical	PDS000077412.9	4		SAMEA9967029		PRJEB39546	aac(6')-Ib-cr5=COMPLETE,aadA1=COMPLETE,aph(3'')-Ib=COMPLETE,aph(6)-Id=COMPLETE,arr-2=COMPLETE,blaCTX-M-15=COMPLETE,blaOXA-10=COMPLETE,blaOXA-1=COMPLETE,blaSCO-1=COMPLETE,blaTEM-1=COMPLETE,catB3=PARTIAL,catB3=PARTIAL_END_OF_CONTIG,cmlA5=COMPLETE,dfrA23=COMPLETE,mdsA=COMPLETE,mdsB=COMPLETE,qnrB1=COMPLETE,sul1=COMPLETE,sul2=COMPLETE	antigen_formula=7:d:1,5,serotype=Isangi		Isangi	237673	aac(6')-Ib-cr, aac(6')-Ib-cr, ant(3'')-Ia, aph(3'')-Ib, aph(6)-Id, ARR-3, blaCTX-M-15, blaOXA-1, blaOXA-10, blaSCO-1, blaTEM-1B, catB3, cmlA1, dfrA23, qacE, qnrB1, sul1, sul2	amikacin, tobramycin, ciprofloxacin I/R, unknown[aac(6')-Ib-cr_1_DQ303918], spectinomycin, streptomycin, kanamycin, rifampicin, ampicillin, ceftriaxone, chloramphenicol, trimethoprim, unknown[qacE_1_X68232], sulfisoxazole	IncC	335	4883237	202680	94	1	0	1	1	1	0	1	1	1	1	1	1	1	1	0	1	1	1	1
ERR6806632	Salmonella enterica	YA00250887	"ERS7645353","SAL_JB2601AA","YA00250887"	Isangi	PDT001190877.1	2021-12-03T02:41:42Z	2021-10-04T12:04:45Z	Anthony Smith, NICD	South Africa: Mpumalanga	2021	Human, Other	clinical	PDS000077412.9	7		SAMEA9967061		PRJEB39546	aadA1=COMPLETE,aph(3'')-Ib=COMPLETE,aph(6)-Id=COMPLETE,arr-2=COMPLETE,blaCTX-M-15=COMPLETE,blaOXA-10=COMPLETE,blaTEM-1=COMPLETE,cmlA5=COMPLETE,dfrA23=COMPLETE,mdsA=COMPLETE,mdsB=COMPLETE,qnrB1=COMPLETE,sul1=COMPLETE,sul2=COMPLETE	antigen_formula=7:d:1,5,serotype=Isangi		Isangi	237673	ant(3'')-Ia, aph(3'')-Ib, aph(6)-Id, ARR-3, blaCTX-M-15, blaOXA-10, blaTEM-1B, cmlA1, dfrA23, qacE, qnrB1, sul1, sul2	spectinomycin, streptomycin, kanamycin, rifampicin, ampicillin, ceftriaxone, chloramphenicol, trimethoprim, unknown[qacE_1_X68232], ciprofloxacin I/R, sulfisoxazole	IncC	335	4877779	307605	97	1	0	1	1	1	1	1	1	1	1	1	1	1	1	0	1	1	1	1
ERR6806710	Salmonella enterica	YA00203157	"ERS7645431","SAL_JB3500AA","YA00203157"	Isangi	PDT001190955.1	2021-12-03T02:42:04Z	2021-10-04T12:04:47Z	Anthony Smith, NICD	South Africa: Eastern Cape	2020	Human, Stool	clinical				SAMEA9967139		PRJEB39546	mdsA=COMPLETE,mdsB=COMPLETE	antigen_formula=7:d:1,5,serotype=Isangi		Isangi	31367	None	Sensitive	None	216	4692470	396340	99	1	0	1	1	1	1	1	1	1	1	1	1	1	1	0	1	1	1	1
ERR6806714	Salmonella enterica	YA00202447	"ERS7645435","SAL_JB3525AA","YA00202447"	Isangi	PDT001190959.1	2021-12-03T02:42:06Z	2021-10-04T12:04:47Z	Anthony Smith, NICD	South Africa: Limpopo	2020	Human, Other	clinical	PDS000100609.6	19		SAMEA9967143		PRJEB39546	aac(3)-IIe=COMPLETE,aadA1=COMPLETE,aph(3'')-Ib=COMPLETE,aph(6)-Id=COMPLETE,arr-2=COMPLETE,blaCTX-M-15=COMPLETE,blaOXA-10=COMPLETE,blaTEM-1=COMPLETE,cmlA5=COMPLETE,dfrA23=COMPLETE,floR=COMPLETE,mdsA=COMPLETE,mdsB=COMPLETE,qnrB1=COMPLETE,sul1=COMPLETE,sul2=COMPLETE,tet(A)=COMPLETE	antigen_formula=7:d:1,5,serotype=Isangi		Isangi	238781	aac(3)-IIa, ant(3'')-Ia, aph(3'')-Ib, aph(6)-Id, ARR-3, blaCTX-M-15, blaOXA-10, blaTEM-1B, cmlA1, dfrA23, floR, qacE, qnrB1, sul1, sul2, tet(A)	unknown[aac(3)-IIa_6_CP023555], spectinomycin, streptomycin, kanamycin, rifampicin, ampicillin, ceftriaxone, chloramphenicol, trimethoprim, unknown[qacE_1_X68232], ciprofloxacin I/R, sulfisoxazole, tetracycline	IncC, IncHI2A	335	5102029	292459	99	1	0	1	1	1	1	1	1	1	1	1	1	1	1	0	1	1	1	1
ERR6806726	Salmonella enterica	YA00202446	"ERS7645447","SAL_JB3521AA","YA00202446"	Isangi	PDT001190971.1	2021-12-03T02:42:09Z	2021-10-04T12:04:47Z	Anthony Smith, NICD	South Africa: Limpopo	2020	Human, Blood culture	clinical	PDS000100609.6	20		SAMEA9967155		PRJEB39546	aac(3)-IIe=COMPLETE,aac(6')-Ib-cr5=COMPLETE,aph(3'')-Ib=COMPLETE,aph(3'')-Ib=PARTIAL_END_OF_CONTIG,aph(6)-Id=COMPLETE,blaCTX-M-15=COMPLETE,blaOXA-1=COMPLETE,blaTEM-1=COMPLETE,catB3=PARTIAL,catB3=PARTIAL_END_OF_CONTIG,dfrA14=COMPLETE,mdsA=COMPLETE,mdsB=COMPLETE,qnrB1=COMPLETE,sul2=COMPLETE,sul3=COMPLETE	antigen_formula=7:d:1,5,serotype=Isangi		Isangi	238781	aac(3)-IIa, aac(6')-Ib-cr, aac(6')-Ib-cr, aph(3'')-Ib, aph(6)-Id, blaCTX-M-15, blaOXA-1, blaTEM-1B, catB3, dfrA14, qnrB1, sul2, sul3	unknown[aac(3)-IIa_6_CP023555], amikacin, tobramycin, ciprofloxacin I/R, unknown[aac(6')-Ib-cr_1_DQ303918], streptomycin, kanamycin, ampicillin, ceftriaxone, chloramphenicol, trimethoprim, sulfisoxazole	IncC, IncFIB(pHCM2)	335	5033445	246513	99	1	0	1	1	1	1	1	1	1	1	1	1	1	1	0	1	1	1	1
ERR6806749	Salmonella enterica	YA00255344	"ERS7645470","SAL_JB4164AA","YA00255344"	Isangi	PDT001190994.1	2021-12-03T02:42:16Z	2021-10-04T12:04:47Z	Anthony Smith, NICD	South Africa: Gauteng	2021	Human, Blood culture	clinical	PDS000100609.6	1		SAMEA9967179		PRJEB39546	aac(3)-IIe=COMPLETE,aac(6')-Ib-cr5=COMPLETE,aadA1=COMPLETE,aph(3'')-Ib=COMPLETE,aph(6)-Id=COMPLETE,arr-2=COMPLETE,blaCTX-M-15=COMPLETE,blaOXA-10=COMPLETE,blaOXA-1=COMPLETE,catB3=PARTIAL,catB3=PARTIAL_END_OF_CONTIG,cmlA5=COMPLETE,dfrA14=COMPLETE,dfrA23=COMPLETE,floR=COMPLETE,mdsA=COMPLETE,mdsB=COMPLETE,mph(A)=COMPLETE,qnrB1=COMPLETE,sul1=COMPLETE,sul2=COMPLETE,tet(A)=COMPLETE	antigen_formula=7:d:1,5,serotype=Isangi		Isangi	250748	aac(3)-IIa, aac(6')-Ib-cr, aac(6')-Ib-cr, ant(3'')-Ia, aph(3'')-Ib, aph(6)-Id, ARR-3, blaCTX-M-15, blaOXA-1, blaOXA-10, catB3, cmlA1, dfrA14, dfrA23, floR, mph(A), qacE, qnrB1, sul1, sul2, tet(A)	unknown[aac(3)-IIa_6_CP023555], amikacin, tobramycin, ciprofloxacin I/R, unknown[aac(6')-Ib-cr_1_DQ303918], spectinomycin, streptomycin, kanamycin, rifampicin, ampicillin, ceftriaxone, chloramphenicol, trimethoprim, erythromycin, azithromycin, unknown[qacE_1_X68232], sulfisoxazole, tetracycline	ColpVC, IncC, IncHI2	335	4922969	321697	98	1	0	1	1	1	1	1	1	1	1	1	1	1	1	0	1	1	1	1
ERR6806776	Salmonella enterica	YA00264355	"ERS7645497","SAL_JB4605AA","YA00264355"	Isangi	PDT001191021.1	2021-12-03T02:42:23Z	2021-10-06T07:14:47Z	Anthony Smith, NICD	South Africa: Gauteng	2021	Human, Stool	clinical	PDS000100609.6	0		SAMEA9967206		PRJEB39546	aac(3)-IIe=COMPLETE,aac(6')-Ib-cr5=COMPLETE,aadA1=COMPLETE,aph(3'')-Ib=COMPLETE,aph(6)-Id=COMPLETE,arr-2=COMPLETE,blaCTX-M-15=COMPLETE,blaOXA-10=COMPLETE,blaOXA-1=COMPLETE,catB3=PARTIAL,catB3=PARTIAL_END_OF_CONTIG,cmlA5=COMPLETE,dfrA14=COMPLETE,dfrA23=COMPLETE,floR=COMPLETE,mdsA=COMPLETE,mdsB=COMPLETE,mph(A)=COMPLETE,qnrB1=COMPLETE,sul1=COMPLETE,sul2=COMPLETE,tet(A)=COMPLETE	antigen_formula=7:d:1,5,serotype=Isangi		Isangi	250748	aac(3)-IIa, aac(6')-Ib-cr, aac(6')-Ib-cr, ant(3'')-Ia, aph(3'')-Ib, aph(6)-Id, ARR-3, blaCTX-M-15, blaOXA-1, blaOXA-10, catB3, cmlA1, dfrA14, dfrA23, floR, mph(A), qacE, qnrB1, sul1, sul2, tet(A)	unknown[aac(3)-IIa_6_CP023555], amikacin, tobramycin, ciprofloxacin I/R, unknown[aac(6')-Ib-cr_1_DQ303918], spectinomycin, streptomycin, kanamycin, rifampicin, ampicillin, ceftriaxone, chloramphenicol, trimethoprim, erythromycin, azithromycin, unknown[qacE_1_X68232], sulfisoxazole, tetracycline	ColpVC, IncC, IncHI2	335	4923463	323235	98	1	0	1	1	1	1	1	1	1	1	1	1	1	1	0	1	1	1	1
ERR6806789	Salmonella enterica	YA00264356	"ERS7645510","SAL_JB4606AA","YA00264356"	Isangi	PDT001191034.1	2021-12-03T02:42:26Z	2021-10-06T07:14:47Z	Anthony Smith, NICD	South Africa: Gauteng	2021	Human, Stool	clinical	PDS000100609.6	5		SAMEA9967219		PRJEB39546	aac(3)-IIe=COMPLETE,aac(6')-Ib-cr5=COMPLETE,aadA1=COMPLETE,aph(3'')-Ib=COMPLETE,aph(6)-Id=COMPLETE,arr-2=COMPLETE,blaCTX-M-15=COMPLETE,blaOXA-10=COMPLETE,blaOXA-1=COMPLETE,catB3=PARTIAL,catB3=PARTIAL_END_OF_CONTIG,cmlA5=COMPLETE,dfrA14=COMPLETE,dfrA23=COMPLETE,floR=COMPLETE,mdsA=COMPLETE,mdsB=COMPLETE,mph(A)=COMPLETE,qnrB1=COMPLETE,sul1=COMPLETE,sul2=COMPLETE,tet(A)=COMPLETE	antigen_formula=7:d:1,5,serotype=Isangi		Isangi	250748	aac(3)-IIa, aac(6')-Ib-cr, aac(6')-Ib-cr, ant(3'')-Ia, aph(3'')-Ib, aph(6)-Id, ARR-3, blaCTX-M-15, blaOXA-1, blaOXA-10, catB3, cmlA1, dfrA14, dfrA23, floR, mph(A), qacE, qnrB1, sul1, sul2, tet(A)	unknown[aac(3)-IIa_6_CP023555], unknown[aac(6')-Ib-cr_1_DQ303918], amikacin, tobramycin, ciprofloxacin I/R, spectinomycin, streptomycin, kanamycin, rifampicin, ampicillin, ceftriaxone, chloramphenicol, trimethoprim, erythromycin, azithromycin, unknown[qacE_1_X68232], sulfisoxazole, tetracycline	IncC	335	4929267	306763	99	1	0	1	1	1	1	1	1	1	1	1	1	1	1	0	1	1	1	1
ERR6806796	Salmonella enterica	YA00198220	"ERS7645517","SAL_JB4845AA","YA00198220"	Isangi	PDT001191040.1	2021-12-03T02:42:28Z	2021-10-06T07:14:47Z	Anthony Smith, NICD	South Africa: Mpumalanga	2020	Human, Blood culture	clinical	PDS000100609.6	5		SAMEA9967226		PRJEB39546	aac(3)-IIe=COMPLETE,aac(6')-Ib-cr5=COMPLETE,aadA1=COMPLETE,aph(3'')-Ib=COMPLETE,aph(6)-Id=COMPLETE,arr-2=COMPLETE,blaCTX-M-15=COMPLETE,blaOXA-10=COMPLETE,blaOXA-1=COMPLETE,catB3=PARTIAL,catB3=PARTIAL_END_OF_CONTIG,cmlA5=COMPLETE,dfrA14=COMPLETE,dfrA23=COMPLETE,floR=COMPLETE,mdsA=COMPLETE,mdsB=COMPLETE,qnrB1=COMPLETE,sul1=COMPLETE,sul2=COMPLETE,tet(A)=COMPLETE	antigen_formula=7:d:1,5,serotype=Isangi		Isangi	250422	aac(3)-IIa, aac(6')-Ib-cr, aac(6')-Ib-cr, ant(3'')-Ia, aph(3'')-Ib, aph(6)-Id, ARR-3, blaCTX-M-15, blaOXA-1, blaOXA-10, catB3, cmlA1, dfrA14, dfrA23, floR, qacE, qnrB1, sul1, sul2, tet(A)	unknown[aac(3)-IIa_6_CP023555], amikacin, tobramycin, ciprofloxacin I/R, unknown[aac(6')-Ib-cr_1_DQ303918], spectinomycin, streptomycin, kanamycin, rifampicin, ampicillin, ceftriaxone, chloramphenicol, trimethoprim, unknown[qacE_1_X68232], sulfisoxazole, tetracycline	IncC	335	4883458	307420	99	1	0	1	1	1	1	1	1	1	1	1	1	1	1	0	1	1	1	1
ERR6806833	Salmonella enterica	YA00199684	"ERS7645554","SAL_JB4938AA","YA00199684"	Isangi	PDT001191077.1	2021-12-03T02:42:39Z	2021-10-06T07:14:48Z	Anthony Smith, NICD	South Africa: Gauteng	2020	Human, Urine	clinical	PDS000100609.6	1		SAMEA9967263		PRJEB39546	aac(3)-IIe=COMPLETE,aac(6')-Ib-cr5=COMPLETE,aadA1=COMPLETE,aph(3'')-Ib=COMPLETE,aph(6)-Id=COMPLETE,arr-2=COMPLETE,blaCTX-M-15=COMPLETE,blaOXA-10=COMPLETE,blaOXA-1=COMPLETE,catB3=PARTIAL,catB3=PARTIAL_END_OF_CONTIG,cmlA5=COMPLETE,dfrA14=COMPLETE,dfrA23=COMPLETE,floR=COMPLETE,mdsA=COMPLETE,mdsB=COMPLETE,mph(A)=COMPLETE,qnrB1=COMPLETE,sul1=COMPLETE,sul2=COMPLETE,tet(A)=COMPLETE	antigen_formula=7:d:1,5,serotype=Isangi		Isangi	250748	aac(3)-IIa, aac(6')-Ib-cr, aac(6')-Ib-cr, ant(3'')-Ia, aph(3'')-Ib, aph(6)-Id, ARR-3, blaCTX-M-15, blaOXA-1, blaOXA-10, catB3, cmlA1, dfrA14, dfrA23, floR, mph(A), qacE, qnrB1, sul1, sul2, tet(A)	unknown[aac(3)-IIa_6_CP023555], amikacin, tobramycin, ciprofloxacin I/R, unknown[aac(6')-Ib-cr_1_DQ303918], spectinomycin, streptomycin, kanamycin, rifampicin, ampicillin, ceftriaxone, chloramphenicol, trimethoprim, erythromycin, azithromycin, unknown[qacE_1_X68232], sulfisoxazole, tetracycline	ColpVC, IncC, IncHI2	335	4915840	323236	99	1	0	1	1	1	1	1	1	1	1	1	1	1	1	0	1	1	1	1
ERR7197741	Salmonella enterica	YA00257459	"ERS8210595","SAL_JB8940AA","YA00257459"	Isangi	PDT001192664.1	2021-12-03T08:35:43Z	2021-11-18T18:27:08Z	Anthony Smith, NICD	South Africa: Gauteng	2020	Human, Stool	clinical	PDS000100609.6	3		SAMEA10558614		PRJEB39546	aac(3)-IIe=COMPLETE,aac(6')-Ib-cr5=COMPLETE,aph(3'')-Ib=COMPLETE,aph(6)-Id=COMPLETE,blaCTX-M-15=COMPLETE,blaOXA-1=COMPLETE,catB3=PARTIAL,catB3=PARTIAL_END_OF_CONTIG,dfrA14=COMPLETE,floR=COMPLETE,mdsA=COMPLETE,mdsB=COMPLETE,mph(A)=COMPLETE,qnrB1=COMPLETE,sul2=COMPLETE,tet(A)=COMPLETE	antigen_formula=7:d:1,5,serotype=Isangi		Isangi	250422	aac(3)-IIa, aac(6')-Ib-cr, aac(6')-Ib-cr, aph(3'')-Ib, aph(6)-Id, blaCTX-M-15, blaOXA-1, catB3, dfrA14, floR, mph(A), qnrB1, sul2, tet(A)	unknown[aac(3)-IIa_6_CP023555], unknown[aac(6')-Ib-cr_1_DQ303918], amikacin, tobramycin, ciprofloxacin I/R, streptomycin, kanamycin, ampicillin, ceftriaxone, chloramphenicol, trimethoprim, erythromycin, azithromycin, sulfisoxazole, tetracycline	IncC, IncHI2	335	4894326	246513	99	1	0	1	1	1	1	1	1	1	1	1	1	1	1	0	1	1	1	1
ERR7197757	Salmonella enterica	YA00206737	"ERS8210611","SAL_JB9002AA","YA00206737"	Isangi	PDT001192680.1	2021-12-03T08:35:47Z	2021-11-18T18:27:08Z	Anthony Smith, NICD	South Africa: Gauteng	2020	Human, Blood culture	clinical	PDS000077412.9	1		SAMEA10558630		PRJEB39546	aac(6')-Ib-cr5=COMPLETE,aadA1=COMPLETE,aph(3'')-Ib=COMPLETE,aph(6)-Id=COMPLETE,arr-2=COMPLETE,blaCTX-M-15=COMPLETE,blaOXA-10=COMPLETE,blaOXA-1=COMPLETE,blaSCO-1=COMPLETE,blaTEM-1=COMPLETE,catB3=PARTIAL,catB3=PARTIAL_END_OF_CONTIG,cmlA5=COMPLETE,dfrA23=COMPLETE,mdsA=COMPLETE,mdsB=COMPLETE,qnrB1=COMPLETE,sul1=COMPLETE,sul2=COMPLETE	antigen_formula=7:d:1,5,serotype=Isangi		Isangi	237673	aac(6')-Ib-cr, aac(6')-Ib-cr, ant(3'')-Ia, aph(3'')-Ib, aph(6)-Id, ARR-3, blaCTX-M-15, blaOXA-1, blaOXA-10, blaSCO-1, blaTEM-1B, cmlA1, dfrA23, qacE, qnrB1, sul1, sul2	unknown[aac(6')-Ib-cr_1_DQ303918], amikacin, tobramycin, ciprofloxacin I/R, spectinomycin, streptomycin, kanamycin, rifampicin, ampicillin, ceftriaxone, chloramphenicol, trimethoprim, unknown[qacE_1_X68232], sulfisoxazole	IncC	335	4893029	306764	97	1	0	1	1	1	1	1	1	1	1	1	1	1	1	0	1	1	1	1
ERR7197834	Salmonella enterica	YA00266196	"ERS8210686","SAL_KB0353AA","YA00266196"	Isangi	PDT001192746.1	2021-12-03T08:36:05Z	2021-11-18T18:27:09Z	Anthony Smith, NICD	South Africa: Mpumalanga	2021	Human, Urine	clinical	PDS000100609.6	1		SAMEA10558705		PRJEB39546	aac(3)-IIe=COMPLETE,aac(6')-Ib-cr5=COMPLETE,aadA1=COMPLETE,aph(3'')-Ib=COMPLETE,aph(6)-Id=COMPLETE,arr-2=COMPLETE,blaCTX-M-15=COMPLETE,blaOXA-10=COMPLETE,blaOXA-1=COMPLETE,catB3=PARTIAL,catB3=PARTIAL_END_OF_CONTIG,cmlA5=COMPLETE,dfrA14=COMPLETE,dfrA23=COMPLETE,floR=COMPLETE,mdsA=COMPLETE,mdsB=COMPLETE,mph(A)=COMPLETE,qnrB1=COMPLETE,sul1=COMPLETE,sul2=COMPLETE,tet(A)=COMPLETE	antigen_formula=7:d:1,5,serotype=Isangi		Isangi	250748	aac(3)-IIa, aac(6')-Ib-cr, aac(6')-Ib-cr, ant(3'')-Ia, aph(3'')-Ib, aph(6)-Id, ARR-3, blaCTX-M-15, blaOXA-1, blaOXA-10, catB3, cmlA1, dfrA14, dfrA23, floR, mph(A), qacE, qnrB1, sul1, sul2, tet(A)	unknown[aac(3)-IIa_6_CP023555], unknown[aac(6')-Ib-cr_1_DQ303918], amikacin, tobramycin, ciprofloxacin I/R, spectinomycin, streptomycin, kanamycin, rifampicin, ampicillin, ceftriaxone, chloramphenicol, trimethoprim, erythromycin, azithromycin, unknown[qacE_1_X68232], sulfisoxazole, tetracycline	IncC, IncHI2	335	4900852	144131	85	1	0	1	1	1	0	1	1	1	1	1	1	1	1	0	1	1	1	1
ERR9079508	Salmonella enterica	YA00285922	"ERS10862599","SAL_KB5852AA","YA00285922"	Isangi	PDT001302527.1	2022-05-09T00:32:40Z	2022-03-06T06:53:43Z	Anthony Smith, NICD	South Africa: Eastern Cape	2021	Human, Stool	clinical	PDS000077412.9	4		SAMEA13259622		PRJEB39546	aac(3)-IId=COMPLETE,aac(6')-Ib-cr5=COMPLETE,aadA1=COMPLETE,aadA2=COMPLETE,aph(3'')-Ib=COMPLETE,aph(6)-Id=COMPLETE,arr-2=COMPLETE,blaCTX-M-15=COMPLETE,blaOXA-10=COMPLETE,blaOXA-1=COMPLETE,blaSCO-1=COMPLETE,blaTEM-1=COMPLETE,catB3=PARTIAL,catB3=PARTIAL_END_OF_CONTIG,cmlA5=COMPLETE,dfrA12=COMPLETE,dfrA23=COMPLETE,mdsA=COMPLETE,mdsB=COMPLETE,mph(A)=COMPLETE,qnrB1=COMPLETE,sul1=COMPLETE,sul2=COMPLETE	antigen_formula=7:d:1,5,serotype=Isangi		Isangi	237673	aac(3)-IId, aac(6')-Ib-cr, aac(6')-Ib-cr, aadA2, ant(3'')-Ia, aph(3'')-Ib, aph(6)-Id, ARR-3, blaCTX-M-15, blaOXA-1, blaOXA-10, blaSCO-1, blaTEM-1B, catB3, cmlA1, dfrA12, dfrA23, mph(A), qacE, qnrB1, sul1, sul2	gentamicin, unknown[aac(6')-Ib-cr_1_DQ303918], amikacin, tobramycin, ciprofloxacin I/R, streptomycin, spectinomycin, kanamycin, rifampicin, ampicillin, ceftriaxone, chloramphenicol, trimethoprim, erythromycin, azithromycin, unknown[qacE_1_X68232], sulfisoxazole	IncC, IncM2	335	4891383	306955	98	1	0	1	1	1	1	1	1	1	1	1	1	1	1	0	1	1	1	1
ERR9079758	Salmonella enterica	YA00290299	"ERS10862849","SAL_KB9896AA","YA00290299"	Isangi	PDT001274499.1	2022-03-23T09:37:26Z	2022-03-06T06:53:46Z	Anthony Smith, NICD	South Africa: Mpumalanga	2021	Human, Blood culture	clinical	PDS000100609.6	1		SAMEA13259873		PRJEB39546	aac(3)-IId=COMPLETE,aac(3)-IIe=COMPLETE,aac(6')-Ib-cr5=COMPLETE,aph(3'')-Ib=COMPLETE,aph(6)-Id=COMPLETE,armA=COMPLETE,blaCTX-M-15=COMPLETE,blaDHA=PARTIAL,blaNDM-1=COMPLETE,blaOXA-1=COMPLETE,blaTEM-1=COMPLETE,ble=COMPLETE,catB3=PARTIAL,catB3=PARTIAL_END_OF_CONTIG,dfrA14=COMPLETE,floR=COMPLETE,mdsA=COMPLETE,mdsB=COMPLETE,mph(A)=COMPLETE,mph(E)=COMPLETE,msr(E)=COMPLETE,qnrB1=COMPLETE,sul1=COMPLETE,s…	antigen_formula=7:d:1,5,serotype=Isangi		Isangi	250748	aac(3)-IId, aac(6')-Ib-cr, aac(6')-Ib-cr, aph(3'')-Ib, aph(6)-Id, armA, blaCTX-M-15, blaDHA-7, blaNDM-1, blaOXA-1, blaTEM-1B, catB3, dfrA14, floR, mph(A), mph(E), msr(E), qacE, qnrB1, sul1, sul2, tet(A)	gentamicin, amikacin, tobramycin, ciprofloxacin I/R, unknown[aac(6')-Ib-cr_1_DQ303918], streptomycin, kanamycin, ampicillin, ceftriaxone, amoxicillin/clavulanic acid, cefoxitin, meropenem, chloramphenicol, trimethoprim, erythromycin, azithromycin, unknown[qacE_1_X68232], sulfisoxazole, tetracycline	IncC, IncHI2, IncM2	335	5018374	306955	99	1	0	1	1	1	1	1	1	1	1	1	1	1	1	0	1	1	1	1
ERR9079768	Salmonella enterica	YA00290253	"ERS10862859","SAL_KB9906AA","YA00290253"	Isangi	PDT001267733.1	2022-03-16T07:38:55Z	2022-03-06T06:53:46Z	Anthony Smith, NICD	South Africa: Eastern Cape	2021	Human, Stool	clinical	PDS000077412.9	0		SAMEA13259883		PRJEB39546	aac(3)-IId=COMPLETE,aac(6')-Ib-cr5=COMPLETE,aadA1=COMPLETE,aadA2=COMPLETE,aph(3'')-Ib=COMPLETE,aph(6)-Id=COMPLETE,arr-2=COMPLETE,blaCTX-M-15=COMPLETE,blaOXA-10=COMPLETE,blaOXA-1=COMPLETE,blaSCO-1=COMPLETE,blaTEM-1=COMPLETE,catB3=PARTIAL,catB3=PARTIAL_END_OF_CONTIG,cmlA5=COMPLETE,dfrA12=COMPLETE,dfrA23=COMPLETE,mdsA=COMPLETE,mdsB=COMPLETE,mph(A)=COMPLETE,sul1=COMPLETE,sul2=COMPLETE	antigen_formula=7:d:1,5,serotype=Isangi		Isangi	237673	aac(3)-IId, aac(6')-Ib-cr, aac(6')-Ib-cr, aadA2, ant(3'')-Ia, aph(3'')-Ib, aph(6)-Id, ARR-3, blaCTX-M-15, blaOXA-1, blaOXA-10, blaSCO-1, blaTEM-1B, catB3, cmlA1, dfrA12, dfrA23, mph(A), qacE, sul1, sul2	gentamicin, unknown[aac(6')-Ib-cr_1_DQ303918], amikacin, tobramycin, ciprofloxacin I/R, streptomycin, spectinomycin, kanamycin, rifampicin, ampicillin, ceftriaxone, chloramphenicol, trimethoprim, erythromycin, azithromycin, unknown[qacE_1_X68232], sulfisoxazole	IncC, IncM2	335	4919821	246657	98	1	0	1	1	1	1	1	1	1	1	1	1	1	1	0	1	1	1	1
ERR9079830	Salmonella enterica	YA00290488	"ERS10862921","SAL_LB1110AA","YA00290488"	Isangi	PDT001267774.1	2022-03-16T07:39:08Z	2022-03-06T06:53:47Z	Anthony Smith, NICD	South Africa: Limpopo	2021	Human, Blood culture	clinical	PDS000100609.6	18		SAMEA13259945		PRJEB39546	aac(3)-IIe=PARTIAL_END_OF_CONTIG,aac(6')-Ib-cr5=COMPLETE,aadA1=COMPLETE,aph(3'')-Ib=COMPLETE,aph(6)-Id=COMPLETE,arr-2=COMPLETE,blaCTX-M-15=COMPLETE,blaOXA-10=COMPLETE,blaOXA-1=COMPLETE,cmlA5=COMPLETE,dfrA23=COMPLETE,floR=COMPLETE,mdsA=COMPLETE,mdsB=COMPLETE,qnrB1=COMPLETE,sul1=COMPLETE,sul2=COMPLETE,tet(A)=COMPLETE	antigen_formula=7:d:1,5,serotype=Isangi		Isangi	238781	aac(3)-IIa, aac(6')-Ib-cr, aac(6')-Ib-cr, ant(3'')-Ia, aph(3'')-Ib, aph(6)-Id, ARR-3, blaCTX-M-15, blaOXA-1, blaOXA-10, cmlA1, dfrA23, floR, qacE, qnrB1, sul1, sul2, tet(A)	unknown[aac(3)-IIa_6_CP023555], unknown[aac(6')-Ib-cr_1_DQ303918], amikacin, tobramycin, ciprofloxacin I/R, spectinomycin, streptomycin, kanamycin, rifampicin, ampicillin, ceftriaxone, chloramphenicol, trimethoprim, unknown[qacE_1_X68232], sulfisoxazole, tetracycline	IncC	335	4906760	320710	99	1	0	1	1	1	1	1	1	1	1	1	1	1	1	0	1	1	1	1
ERR9288082	Salmonella enterica	YA00274336	"ERS11025439","SAL_KB4200AA","YA00274336"	Isangi	PDT001275187.1	2022-03-24T19:30:53Z	2022-03-18T11:17:23Z	Anthony Smith, NICD	South Africa: Gauteng	2021	Human, Blood culture	clinical	PDS000077412.9	1		SAMEA13423306		PRJEB39546	aac(6')-Ib-cr5=COMPLETE,aadA1=COMPLETE,aph(3'')-Ib=COMPLETE,aph(6)-Id=COMPLETE,arr-2=COMPLETE,blaCTX-M-15=COMPLETE,blaOXA-10=COMPLETE,blaOXA-1=COMPLETE,blaSCO-1=COMPLETE,blaTEM-1=COMPLETE,catB3=PARTIAL,catB3=PARTIAL_END_OF_CONTIG,cmlA5=COMPLETE,dfrA23=COMPLETE,mdsA=COMPLETE,mdsB=COMPLETE,qnrB1=COMPLETE,sul1=COMPLETE,sul2=COMPLETE	antigen_formula=7:d:1,5,serotype=Isangi		Isangi	237673	aac(6')-Ib-cr, aac(6')-Ib-cr, ant(3'')-Ia, aph(3'')-Ib, aph(6)-Id, ARR-3, blaCTX-M-15, blaOXA-1, blaOXA-10, blaSCO-1, blaTEM-1B, catB3, cmlA1, dfrA23, qacE, qnrB1, sul1, sul2	amikacin, tobramycin, ciprofloxacin I/R, unknown[aac(6')-Ib-cr_1_DQ303918], spectinomycin, streptomycin, kanamycin, rifampicin, ampicillin, ceftriaxone, chloramphenicol, trimethoprim, unknown[qacE_1_X68232], sulfisoxazole	IncC	335	4886158	246513	98	1	0	1	1	1	1	1	1	1	1	1	1	1	1	0	1	1	1	1
ERR9288143	Salmonella enterica	YA00279474	"ERS11025500","SAL_KB4597AA","YA00279474"	Isangi	PDT001275290.1	2022-03-24T21:31:18Z	2022-03-18T11:17:23Z	Anthony Smith, NICD	South Africa: Limpopo	2021	Human, Blood culture	clinical				SAMEA13423367		PRJEB39546	aac(6')-Ib-cr5=COMPLETE,aadA1=COMPLETE,aph(3'')-Ib=COMPLETE,aph(6)-Id=COMPLETE,arr-2=COMPLETE,blaCTX-M-15=COMPLETE,blaOXA-10=COMPLETE,blaOXA-1=COMPLETE,blaSCO-1=COMPLETE,catA1=COMPLETE,catB3=PARTIAL,catB3=PARTIAL_END_OF_CONTIG,cmlA5=COMPLETE,dfrA14=COMPLETE,dfrA23=COMPLETE,floR=COMPLETE,mdsA=COMPLETE,mdsB=COMPLETE,mph(A)=COMPLETE,qnrB1=COMPLETE,sul1=COMPLETE,sul2=COMPLETE,tet(A)=COMPLETE	antigen_formula=7:d:1,5,serotype=Isangi		Isangi	250579	aac(6')-Ib-cr, aac(6')-Ib-cr, aadA1, aph(3'')-Ib, aph(6)-Id, ARR-3, blaCTX-M-15, blaOXA-1, blaOXA-10, blaSCO-1, catA1, catB3, cmlA1, dfrA14, dfrA23, floR, mph(A), qacE, qnrB1, sul1, sul2, tet(A)	amikacin, tobramycin, ciprofloxacin I/R, unknown[aac(6')-Ib-cr_1_DQ303918], streptomycin, kanamycin, rifampicin, ampicillin, ceftriaxone, chloramphenicol, trimethoprim, erythromycin, azithromycin, unknown[qacE_1_X68232], sulfisoxazole, tetracycline	IncC, IncHI2, IncHI2A	335	5042463	233508	98	1	0	1	1	1	1	1	1	1	1	1	1	1	1	0	1	1	1	1
ERR9420153	Salmonella enterica	YA00292562	"ERS11375563","SAL_LB4182AA","YA00292562"	Isangi	PDT001304914.1	2022-05-11T01:32:20Z	2022-03-27T09:22:03Z	Anthony Smith, NICD	South Africa: KwaZulu-Natal	2021	Human, Other	clinical	PDS000077412.9	4		SAMEA13775056		PRJEB39546	aac(6')-Ib-cr5=COMPLETE,aadA1=COMPLETE,aph(3'')-Ib=COMPLETE,aph(6)-Id=COMPLETE,arr-2=COMPLETE,blaCTX-M-15=COMPLETE,blaOXA-10=COMPLETE,blaOXA-1=COMPLETE,blaSCO-1=COMPLETE,blaTEM-1=COMPLETE,catB3=PARTIAL,catB3=PARTIAL_END_OF_CONTIG,cmlA5=COMPLETE,dfrA23=COMPLETE,mdsA=COMPLETE,mdsB=COMPLETE,qnrB1=COMPLETE,sul1=COMPLETE,sul2=COMPLETE	antigen_formula=7:d:1,5,serotype=Isangi		Isangi	237673	aac(6')-Ib-cr, aac(6')-Ib-cr, ant(3'')-Ia, aph(3'')-Ib, aph(6)-Id, ARR-3, blaCTX-M-15, blaOXA-1, blaOXA-10, blaSCO-1, blaTEM-1B, catB3, cmlA1, dfrA23, qacE, qnrB1, sul1, sul2	amikacin, tobramycin, ciprofloxacin I/R, unknown[aac(6')-Ib-cr_1_DQ303918], spectinomycin, streptomycin, kanamycin, rifampicin, ampicillin, ceftriaxone, chloramphenicol, trimethoprim, unknown[qacE_1_X68232], sulfisoxazole	IncC	335	4881659	307421	98	1	0	1	1	1	1	1	1	1	1	1	1	1	1	0	1	1	1	1
ERR9680890	Salmonella enterica	YA00194784	"ERS11915228","SAL_LB7699AA","YA00194784"	Isangi	PDT001308695.1	2022-05-15T07:26:25Z	2022-05-13T09:01:57Z	Anthony Smith, NICD	South Africa: Gauteng	2020	Human, Stool	clinical				SAMEA14321590		PRJEB39546	mdsA=COMPLETE,mdsB=COMPLETE	antigen_formula=7:d:1,5,serotype=Isangi		Isangi	143609	None	Sensitive	None	216	4729959	230507	99	1	0	1	1	1	1	1	1	1	1	1	1	1	1	0	1	1	1	1
ERR9692774	Salmonella enterica	YA00213828	"ERS11935911","SAL_LB7753AA","YA00213828"	Isangi	PDT001308471.1	2022-05-14T09:37:16Z	2022-05-13T07:00:35Z	Anthony Smith, NICD	South Africa: North West	2020	Human, Other	clinical	PDS000100609.6	10		SAMEA14341793		PRJEB39546	aac(3)-IIe=COMPLETE,aac(6')-Ib-cr5=COMPLETE,aadA1=COMPLETE,aph(3'')-Ib=COMPLETE,aph(6)-Id=COMPLETE,arr-2=COMPLETE,blaCTX-M-15=COMPLETE,blaOXA-10=COMPLETE,blaOXA-1=COMPLETE,catB3=PARTIAL,catB3=PARTIAL_END_OF_CONTIG,cmlA5=COMPLETE,dfrA14=COMPLETE,floR=COMPLETE,mdsA=COMPLETE,mdsB=COMPLETE,mph(A)=COMPLETE,qnrB1=COMPLETE,sul1=COMPLETE,sul2=COMPLETE,tet(A)=COMPLETE	antigen_formula=7:d:1,5,serotype=Isangi		Isangi	185525	aac(3)-IIa, aac(6')-Ib-cr, aac(6')-Ib-cr, ant(3'')-Ia, aph(3'')-Ib, aph(6)-Id, ARR-3, blaCTX-M-15, blaOXA-1, blaOXA-10, catB3, cmlA1, dfrA14, floR, mph(A), qacE, qnrB1, sul1, sul2, tet(A)	unknown[aac(3)-IIa_6_CP023555], unknown[aac(6')-Ib-cr_1_DQ303918], amikacin, tobramycin, ciprofloxacin I/R, spectinomycin, streptomycin, kanamycin, rifampicin, ampicillin, ceftriaxone, chloramphenicol, trimethoprim, erythromycin, azithromycin, unknown[qacE_1_X68232], sulfisoxazole, tetracycline	IncC, IncHI2, IncHI2A	335	5055238	230593	110	1	0	1	1	1	1	1	1	1	1	1	1	1	1	1	1	1	1	1
ERR9785509	Salmonella enterica	YA00341500	"ERS12086357","SAL_LB9965AA","YA00341500"	Isangi	PDT001343553.1	2022-06-25T09:35:00Z	2022-05-28T03:31:38Z	Anthony Smith, NICD	South Africa: Eastern Cape	2022	Human, Stool	clinical	PDS000077412.9	3		SAMEA14459431		PRJEB39546	aac(3)-IId=COMPLETE,aac(6')-Ib-cr5=COMPLETE,aadA1=COMPLETE,aadA2=COMPLETE,aph(3'')-Ib=COMPLETE,aph(6)-Id=COMPLETE,arr-2=COMPLETE,blaCTX-M-15=COMPLETE,blaOXA-10=COMPLETE,blaOXA-1=COMPLETE,blaSCO-1=COMPLETE,blaTEM-1=COMPLETE,catB3=PARTIAL,catB3=PARTIAL_END_OF_CONTIG,cmlA5=COMPLETE,dfrA12=COMPLETE,dfrA23=COMPLETE,mdsA=COMPLETE,mdsB=COMPLETE,mph(A)=COMPLETE,qnrB1=COMPLETE,sul1=COMPLETE,sul2=COMPLETE	antigen_formula=7:d:1,5,serotype=Isangi		Isangi	237673	aac(3)-IId, aac(6')-Ib-cr, aac(6')-Ib-cr, aadA2, ant(3'')-Ia, aph(3'')-Ib, aph(6)-Id, ARR-3, blaCTX-M-15, blaOXA-1, blaOXA-10, blaSCO-1, blaTEM-1B, catB3, cmlA1, dfrA12, dfrA23, mph(A), qacE, qnrB1, sul1, sul2	gentamicin, unknown[aac(6')-Ib-cr_1_DQ303918], amikacin, tobramycin, ciprofloxacin I/R, streptomycin, spectinomycin, kanamycin, rifampicin, ampicillin, ceftriaxone, chloramphenicol, trimethoprim, erythromycin, azithromycin, unknown[qacE_1_X68232], sulfisoxazole	IncC, IncI1-I(Alpha), IncM2	335	5024279	323219	98	1	0	1	1	1	1	1	1	1	1	1	1	1	1	0	1	1	1	1
ERR9785510	Salmonella enterica	YA00341496	"ERS12086358","SAL_LB9966AA","YA00341496"	Isangi	PDT001343554.1	2022-06-25T09:35:01Z	2022-05-28T03:31:38Z	Anthony Smith, NICD	South Africa: Eastern Cape	2022	Human, Stool	clinical	PDS000077412.9	4		SAMEA14459432		PRJEB39546	aac(3)-IId=COMPLETE,aac(6')-Ib-cr5=COMPLETE,aadA1=COMPLETE,aadA2=COMPLETE,aph(3'')-Ib=COMPLETE,aph(6)-Id=COMPLETE,arr-2=COMPLETE,blaCTX-M-15=COMPLETE,blaOXA-10=COMPLETE,blaOXA-1=COMPLETE,blaSCO-1=COMPLETE,blaTEM-1=COMPLETE,catB3=PARTIAL,catB3=PARTIAL_END_OF_CONTIG,cmlA5=COMPLETE,dfrA12=COMPLETE,dfrA23=COMPLETE,mdsA=COMPLETE,mdsB=COMPLETE,mph(A)=COMPLETE,qnrB1=COMPLETE,sul1=COMPLETE,sul2=COMPLETE	antigen_formula=7:d:1,5,serotype=Isangi		Isangi	237673	aac(3)-IId, aac(6')-Ib-cr, aac(6')-Ib-cr, aadA2, ant(3'')-Ia, aph(3'')-Ib, aph(6)-Id, ARR-3, blaCTX-M-15, blaOXA-1, blaOXA-10, blaSCO-1, blaTEM-1B, catB3, cmlA1, dfrA12, dfrA23, mph(A), qacE, qnrB1, sul1, sul2	gentamicin, amikacin, tobramycin, ciprofloxacin I/R, unknown[aac(6')-Ib-cr_1_DQ303918], streptomycin, spectinomycin, kanamycin, rifampicin, ampicillin, ceftriaxone, chloramphenicol, trimethoprim, erythromycin, azithromycin, unknown[qacE_1_X68232], sulfisoxazole	IncC, IncM2	335	4929332	229375	98	1	0	1	1	1	1	1	1	1	1	1	1	1	1	0	1	1	1	1
ERR9785511	Salmonella enterica	YA00329860	"ERS12086359","SAL_LB9967AA","YA00329860"	Isangi	PDT001343555.1	2022-06-25T09:35:01Z	2022-05-28T03:31:38Z	Anthony Smith, NICD	South Africa: Eastern Cape	2022	Human, Stool	clinical	PDS000077412.9	4		SAMEA14459433		PRJEB39546	aac(3)-IId=COMPLETE,aac(6')-Ib-cr5=COMPLETE,aadA2=COMPLETE,aph(3'')-Ib=COMPLETE,aph(6)-Id=COMPLETE,blaCTX-M-15=COMPLETE,blaOXA-1=COMPLETE,blaSCO-1=COMPLETE,blaSCO=COMPLETE,blaTEM-1=COMPLETE,catB3=PARTIAL,catB3=PARTIAL_END_OF_CONTIG,dfrA12=COMPLETE,mdsA=COMPLETE,mdsB=COMPLETE,mph(A)=COMPLETE,sul1=COMPLETE,sul2=COMPLETE	antigen_formula=7:d:1,5,serotype=Isangi		Isangi	236918	aac(3)-IId, aac(6')-Ib-cr, aac(6')-Ib-cr, aadA2, aph(3'')-Ib, aph(6)-Id, blaCTX-M-15, blaOXA-1, blaSCO-1, blaTEM-1B, catB3, dfrA12, mph(A), qacE, sul1, sul2	gentamicin, amikacin, tobramycin, ciprofloxacin I/R, unknown[aac(6')-Ib-cr_1_DQ303918], streptomycin, kanamycin, ampicillin, ceftriaxone, chloramphenicol, trimethoprim, erythromycin, azithromycin, unknown[qacE_1_X68232], sulfisoxazole	IncC, IncM2	335	4909720	246497	98	1	0	1	1	1	1	1	1	1	1	1	1	1	1	0	1	1	1	1
ERR9785512	Salmonella enterica	YA00334930	"ERS12086360","SAL_LB9968AA","YA00334930"	Isangi	PDT001343556.1	2022-06-25T09:35:01Z	2022-05-28T03:31:38Z	Anthony Smith, NICD	South Africa: Eastern Cape	2022	Human, Stool	clinical	PDS000077412.9	0		SAMEA14459434		PRJEB39546	aac(3)-IId=COMPLETE,aac(6')-Ib-cr5=COMPLETE,aadA1=COMPLETE,aadA2=COMPLETE,aph(3'')-Ib=COMPLETE,aph(6)-Id=COMPLETE,arr-2=COMPLETE,blaCTX-M-15=COMPLETE,blaOXA-10=COMPLETE,blaOXA-1=COMPLETE,blaSCO-1=COMPLETE,blaTEM-1=COMPLETE,catB3=PARTIAL,catB3=PARTIAL_END_OF_CONTIG,cmlA5=COMPLETE,dfrA12=COMPLETE,dfrA23=COMPLETE,mdsA=COMPLETE,mdsB=COMPLETE,mph(A)=COMPLETE,qnrB1=COMPLETE,sul1=COMPLETE,sul2=COMPLETE	antigen_formula=7:d:1,5,serotype=Isangi		Isangi	237673	aac(3)-IId, aac(6')-Ib-cr, aac(6')-Ib-cr, aadA2, ant(3'')-Ia, aph(3'')-Ib, aph(6)-Id, ARR-3, blaCTX-M-15, blaOXA-1, blaOXA-10, blaSCO-1, blaTEM-1B, catB3, cmlA1, dfrA12, dfrA23, mph(A), qacE, qnrB1, sul1, sul2	gentamicin, amikacin, tobramycin, ciprofloxacin I/R, unknown[aac(6')-Ib-cr_1_DQ303918], streptomycin, spectinomycin, kanamycin, rifampicin, ampicillin, ceftriaxone, chloramphenicol, trimethoprim, erythromycin, azithromycin, unknown[qacE_1_X68232], sulfisoxazole	IncC, IncM2	335	4932877	306979	98	1	0	1	1	1	1	1	1	1	1	1	1	1	1	0	1	1	1	1
ERR9820422	Salmonella enterica	YA00329884	"ERS12147978","SAL_MB0346AA","YA00329884"	Isangi	PDT001345344.1	2022-06-26T05:37:14Z	2022-06-07T01:10:31Z	Anthony Smith, NICD	South Africa: Eastern Cape	2022	Human, Stool	clinical	PDS000077412.9	0		SAMEA14516026		PRJEB39546	aac(3)-IId=COMPLETE,aac(6')-Ib-cr5=COMPLETE,aadA1=COMPLETE,aadA2=COMPLETE,aph(3'')-Ib=COMPLETE,aph(6)-Id=COMPLETE,arr-2=COMPLETE,blaCTX-M-15=COMPLETE,blaOXA-10=COMPLETE,blaOXA-1=COMPLETE,blaOXA=MISTRANSLATION,blaOXA=PARTIAL_END_OF_CONTIG,blaSCO-1=COMPLETE,blaTEM-1=COMPLETE,catB3=PARTIAL,catB3=PARTIAL_END_OF_CONTIG,cmlA5=COMPLETE,dfrA12=COMPLETE,dfrA23=COMPLETE,mdsA=COMPLETE,mdsB=COMPLETE,mph(A)=C…	antigen_formula=7:d:1,5,serotype=Isangi		Isangi	237673	aac(3)-IId, aac(6')-Ib-cr, aac(6')-Ib-cr, aadA2, ant(3'')-Ia, aph(3'')-Ib, aph(6)-Id, ARR-3, blaCTX-M-15, blaOXA-1, blaOXA-10, blaSCO-1, blaTEM-1B, catB3, cmlA1, dfrA12, dfrA23, mph(A), qacE, qnrB1, sul1, sul2	gentamicin, amikacin, tobramycin, ciprofloxacin I/R, unknown[aac(6')-Ib-cr_1_DQ303918], streptomycin, spectinomycin, kanamycin, rifampicin, ampicillin, ceftriaxone, chloramphenicol, trimethoprim, erythromycin, azithromycin, unknown[qacE_1_X68232], sulfisoxazole	IncC, IncM2	335	4940794	306763	98	1	0	1	1	1	1	1	1	1	1	1	1	1	1	0	1	1	1	1
ERR9822144	Salmonella enterica	YA00350534	"ERS12149061","SAL_MB0900AA","YA00350534"	Isangi	PDT001347175.1	2022-06-26T22:40:57Z	2022-06-07T07:31:38Z	Anthony Smith, NICD	South Africa: Eastern Cape	2022	stool		PDS000077412.9			SAMEA20003881		PRJEB39546	aac(3)-IId=COMPLETE,aac(6')-Ib-cr5=COMPLETE,aadA1=COMPLETE,aadA2=COMPLETE,aph(3'')-Ib=COMPLETE,aph(6)-Id=COMPLETE,arr-2=COMPLETE,blaCTX-M-15=COMPLETE,blaOXA-10=COMPLETE,blaOXA-1=COMPLETE,blaSCO-1=COMPLETE,blaTEM-1=COMPLETE,catB3=PARTIAL,catB3=PARTIAL_END_OF_CONTIG,cmlA5=COMPLETE,dfrA12=COMPLETE,dfrA23=COMPLETE,mdsA=COMPLETE,mdsB=COMPLETE,mph(A)=COMPLETE,qnrB1=COMPLETE,sul1=COMPLETE,sul2=COMPLETE	antigen_formula=7:d:1,5,serotype=Isangi		Isangi	237673	aac(3)-IId, aac(6')-Ib-cr, aac(6')-Ib-cr, aadA2, ant(3'')-Ia, aph(3'')-Ib, aph(6)-Id, ARR-3, blaCTX-M-15, blaOXA-1, blaOXA-10, blaSCO-1, blaTEM-1B, catB3, cmlA1, dfrA12, dfrA23, mph(A), qacE, qnrB1, sul1, sul2	gentamicin, unknown[aac(6')-Ib-cr_1_DQ303918], amikacin, tobramycin, ciprofloxacin I/R, streptomycin, spectinomycin, kanamycin, rifampicin, ampicillin, ceftriaxone, chloramphenicol, trimethoprim, erythromycin, azithromycin, unknown[qacE_1_X68232], sulfisoxazole	IncC, IncM2	335	4987161	283783	98	1	0	1	1	1	1	1	1	1	1	1	1	1	1	0	1	1	1	1
ERR9822145	Salmonella enterica	YA00350539	"ERS12149062","SAL_MB0901AA","YA00350539"	Isangi	PDT001347176.1	2022-06-26T22:40:57Z	2022-06-07T07:31:38Z	Anthony Smith, NICD	South Africa: Eastern Cape	2022	stool		PDS000077412.9			SAMEA20003882		PRJEB39546	aac(6')-Ib-cr5=COMPLETE,aadA1=COMPLETE,aph(3'')-Ib=COMPLETE,aph(6)-Id=COMPLETE,arr-2=COMPLETE,blaCTX-M-15=COMPLETE,blaOXA-10=COMPLETE,blaOXA-1=COMPLETE,blaSCO-1=COMPLETE,blaTEM-1=COMPLETE,catB3=PARTIAL,catB3=PARTIAL_END_OF_CONTIG,cmlA5=COMPLETE,dfrA23=COMPLETE,mdsA=COMPLETE,mdsB=COMPLETE,qnrB1=COMPLETE,sul1=COMPLETE,sul2=COMPLETE	antigen_formula=7:d:1,5,serotype=Isangi		Isangi	237673	aac(6')-Ib-cr, aac(6')-Ib-cr, ant(3'')-Ia, aph(3'')-Ib, aph(6)-Id, ARR-3, blaCTX-M-15, blaOXA-1, blaOXA-10, blaSCO-1, blaTEM-1B, catB3, cmlA1, dfrA23, qacE, qnrB1, sul1, sul2	amikacin, tobramycin, ciprofloxacin I/R, unknown[aac(6')-Ib-cr_1_DQ303918], spectinomycin, streptomycin, kanamycin, rifampicin, ampicillin, ceftriaxone, chloramphenicol, trimethoprim, unknown[qacE_1_X68232], sulfisoxazole	IncC	335	4851692	246380	98	1	0	1	1	1	1	1	1	1	1	1	1	1	1	0	1	1	1	1
ERR9822146	Salmonella enterica	YA00346096	"ERS12149063","SAL_MB0902AA","YA00346096"	Isangi	PDT001347048.1	2022-06-26T20:39:45Z	2022-06-07T07:31:38Z	Anthony Smith, NICD	South Africa: Eastern Cape	2022	stool		PDS000077412.9			SAMEA20003883		PRJEB39546	aac(3)-IId=COMPLETE,aac(6')-Ib-cr5=COMPLETE,aadA1=COMPLETE,aadA2=COMPLETE,aph(3'')-Ib=COMPLETE,aph(6)-Id=COMPLETE,arr-2=COMPLETE,blaCTX-M-15=COMPLETE,blaOXA-10=COMPLETE,blaOXA-1=COMPLETE,blaSCO-1=COMPLETE,blaTEM-1=COMPLETE,catB3=PARTIAL,catB3=PARTIAL_END_OF_CONTIG,cmlA5=COMPLETE,dfrA12=COMPLETE,dfrA23=COMPLETE,mdsA=COMPLETE,mdsB=COMPLETE,mph(A)=COMPLETE,qnrB1=COMPLETE,sul1=COMPLETE,sul2=COMPLETE	antigen_formula=7:d:1,5,serotype=Isangi		Isangi	237673	aac(3)-IId, aac(6')-Ib-cr, aac(6')-Ib-cr, aadA2, ant(3'')-Ia, aph(3'')-Ib, aph(6)-Id, ARR-3, blaCTX-M-15, blaOXA-1, blaOXA-10, blaSCO-1, blaTEM-1B, catB3, cmlA1, dfrA12, dfrA23, mph(A), qacE, qnrB1, sul1, sul2	gentamicin, amikacin, tobramycin, ciprofloxacin I/R, unknown[aac(6')-Ib-cr_1_DQ303918], streptomycin, spectinomycin, kanamycin, rifampicin, ampicillin, ceftriaxone, chloramphenicol, trimethoprim, erythromycin, azithromycin, unknown[qacE_1_X68232], sulfisoxazole	IncC, IncM2	335	4932251	306979	98	1	0	1	1	1	1	1	1	1	1	1	1	1	1	0	1	1	1	1
ERR9822149	Salmonella enterica	YA00350537	"ERS12149066","SAL_MB0906AA","YA00350537"	Isangi	PDT001347049.1	2022-06-26T20:39:45Z	2022-06-07T07:31:38Z	Anthony Smith, NICD	South Africa: Eastern Cape	2022	stool		PDS000077412.9			SAMEA20003886		PRJEB39546	aac(3)-IId=COMPLETE,aac(6')-Ib-cr5=COMPLETE,aadA1=COMPLETE,aadA2=COMPLETE,aph(3'')-Ib=COMPLETE,aph(6)-Id=COMPLETE,arr-2=COMPLETE,blaCTX-M-15=COMPLETE,blaOXA-10=COMPLETE,blaOXA-1=COMPLETE,blaSCO-1=COMPLETE,blaTEM-1=COMPLETE,catB3=PARTIAL,catB3=PARTIAL_END_OF_CONTIG,cmlA5=COMPLETE,dfrA12=COMPLETE,dfrA23=COMPLETE,mdsA=COMPLETE,mdsB=COMPLETE,mph(A)=COMPLETE,qnrB1=COMPLETE,sul1=COMPLETE,sul2=COMPLETE	antigen_formula=7:d:1,5,serotype=Isangi		Isangi	237673	aac(3)-IId, aac(6')-Ib-cr, aac(6')-Ib-cr, aadA2, ant(3'')-Ia, aph(3'')-Ib, aph(6)-Id, ARR-3, blaCTX-M-15, blaOXA-1, blaOXA-10, blaSCO-1, blaTEM-1B, catB3, cmlA1, dfrA12, dfrA23, mph(A), qacE, qnrB1, sul1, sul2	gentamicin, unknown[aac(6')-Ib-cr_1_DQ303918], amikacin, tobramycin, ciprofloxacin I/R, streptomycin, spectinomycin, kanamycin, rifampicin, ampicillin, ceftriaxone, chloramphenicol, trimethoprim, erythromycin, azithromycin, unknown[qacE_1_X68232], sulfisoxazole	IncC, IncM2	335	4928917	306979	98	1	0	1	1	1	1	1	1	1	1	1	1	1	1	0	1	1	1	1
ERR9822151	Salmonella enterica	YA00350529	"ERS12149068","SAL_MB0908AA","YA00350529"	Isangi	PDT001345364.1	2022-06-26T05:37:21Z	2022-06-07T07:31:38Z	Anthony Smith, NICD	South Africa: Eastern Cape	2022	other		PDS000077412.9			SAMEA20003888		PRJEB39546	aac(3)-IId=COMPLETE,aac(6')-Ib-cr5=COMPLETE,aadA1=COMPLETE,aadA2=COMPLETE,aph(3'')-Ib=COMPLETE,aph(6)-Id=COMPLETE,arr-2=COMPLETE,blaCTX-M-15=COMPLETE,blaOXA-10=COMPLETE,blaOXA-1=COMPLETE,blaSCO-1=COMPLETE,blaTEM-1=COMPLETE,catB3=PARTIAL,catB3=PARTIAL_END_OF_CONTIG,cmlA5=COMPLETE,dfrA12=COMPLETE,dfrA23=COMPLETE,mdsA=COMPLETE,mdsB=COMPLETE,mph(A)=COMPLETE,qnrB1=COMPLETE,sul1=COMPLETE,sul2=COMPLETE	antigen_formula=7:d:1,5,serotype=Isangi		Isangi	237673	aac(3)-IId, aac(6')-Ib-cr, aac(6')-Ib-cr, aadA2, ant(3'')-Ia, aph(3'')-Ib, aph(6)-Id, ARR-3, blaCTX-M-15, blaOXA-1, blaOXA-10, blaSCO-1, blaTEM-1B, catB3, cmlA1, dfrA12, dfrA23, mph(A), qacE, qnrB1, sul1, sul2	gentamicin, unknown[aac(6')-Ib-cr_1_DQ303918], amikacin, tobramycin, ciprofloxacin I/R, streptomycin, spectinomycin, kanamycin, rifampicin, ampicillin, ceftriaxone, chloramphenicol, trimethoprim, erythromycin, azithromycin, unknown[qacE_1_X68232], sulfisoxazole	IncC, IncM2	335	4928697	246645	98	1	0	1	1	1	1	1	1	1	1	1	1	1	1	0	1	1	1	1
SRR0000893	Salmonella enterica	Sal08932019	"JARETA000000000"	Isangi		2023-03-03			Brazil	2019	chicken l	animal				SAMN33569680		PRJNA940475				Isangi	120069	qnrB19	ciprofloxacin I/R	Col(pHAD28)	216	4872830	407157	98	1	0	1	1	1	1	1	1	1	1	1	1	1	1	0	1	1	1	1
SRR10326268	Salmonella enterica	824481	"824481","824481.biosample","SRS5556410"	Isangi	PDT000616717.1	2019-10-24T00:32:42Z	2019-10-23T23:42:26Z	PHE	United Kingdom: United Kingdom	2019	human	clinical	PDS000002890.11	10		SAMN13087613	GCA_009348075.1	PRJNA248792	mdsA=COMPLETE,mdsB=COMPLETE,qnrB19=COMPLETE	antigen_formula=7:d:1,5,serotype=Isangi		Isangi	208268	qnrB19	ciprofloxacin I/R	Col(pHAD28)	216	4677138	290704	98	1	0	1	1	1	1	1	1	1	1	1	1	1	1	0	1	1	1	1
SRR10992537	Salmonella enterica	877348	"877348","877348.biosample","SRS6083279"	Isangi	PDT000672932.1	2020-01-31T06:09:58Z	2020-01-31T05:01:23Z	PHE	United Kingdom: United Kingdom	2020	human	clinical	PDS000002890.11	18		SAMN13948264	GCA_011276625.1	PRJNA248792	mdsA=COMPLETE,mdsB=COMPLETE,qnrB19=COMPLETE	antigen_formula=7:d:1,5,serotype=Isangi		Isangi	224102	qnrB19	ciprofloxacin I/R	Col(Ye4449), Col(pHAD28)	216	4725246	189965	99	1	0	1	1	1	1	1	1	1	1	1	1	1	1	0	1	1	1	1
SRR10997347	Salmonella enterica	875500	"875500","875500.biosample","SRS6087308"	Isangi	PDT000674795.1	2020-02-01T06:13:44Z	2020-02-01T05:03:23Z	PHE	United Kingdom: United Kingdom	2020	human	clinical	PDS000056216.1	0		SAMN13961692	GCA_011221335.1	PRJNA248792	mdsA=COMPLETE,mdsB=COMPLETE	antigen_formula=7:d:1,5,serotype=Isangi		Isangi	224176	None	Sensitive	None	7036	4821531	212466	91	1	0	1	1	1	1	1	1	1	1	1	1	1	1	0	1	1	1	1
SRR1106363	Salmonella enterica	BCW_2874	"BCW_2874","S-7.8","SRS528822"	Isangi	PDT000047281.4	2015-12-11T22:21:58Z	2015-07-22T21:08:32Z	UCD-100K				clinical				SAMN02368739	GCA_011111215.1	PRJNA203445	mdsA=COMPLETE,mdsB=COMPLETE	antigen_formula=7:d:1,5,serotype=Isangi		Isangi	42564	None	Sensitive	None	3390	4656850	246272	99	1	0	1	1	1	1	1	1	1	1	1	1	1	1	0	1	1	1	1
SRR1106479	Salmonella enterica			Isangi							human	clinical										Isangi	42466	gyrA (S83F)	ciprofloxacin I/R, nalidixic acid	None	216	4654349	192563	99	1	0	1	1	1	1	1	1	1	1	1	1	1	1	0	1	1	1	1
SRR1264936	Salmonella enterica	FMA0126	"FMA0126","SRS598390"	Isangi	PDT000027696.3	2015-02-10T23:09:42Z	2014-04-28T21:35:08Z	CFSAN	India	2011	red chili powder	environmental/other	PDS000032230.1	0		SAMN02698190	GCA_003869635.1	PRJNA186035	mdsA=COMPLETE,mdsB=COMPLETE	antigen_formula=7:d:1,2,serotype=Kisii		Isangi	15366	parC (T57S)	None	None	2261	4944673	264584	79	0	0	1	1	1	1	1	1	1	1	1	1	1	1	0	1	1	1	1
SRR13277412	Salmonella enterica	CFSAN107253	"CFSAN107253","SI 2234/17","SRS7902263"	Isangi	PDT000919605.1	2020-12-21T17:26:00Z	2020-12-21T16:07:14Z	CFSAN	Brazil	2017	hydrolyzed blood and feather animal meal	environmental/other	PDS000077928.3	4	16	SAMN17128314	GCA_016229525.1	PRJNA186035	mdsA=COMPLETE,mdsB=COMPLETE,qnrB19=COMPLETE	antigen_formula=7:d:1,5,serotype=Isangi		Isangi	120069	qnrB19	ciprofloxacin I/R	Col(pHAD28)	216	4836996	286547	98	1	0	1	1	1	1	1	1	1	1	1	1	1	1	0	1	1	1	1
SRR13277416	Salmonella enterica	CFSAN107254	"CFSAN107254","SI 2237/17","SRS7902267"	Isangi	PDT000919609.1	2020-12-21T17:26:02Z	2020-12-21T16:07:14Z	CFSAN	Brazil	2017	sausage	environmental/other	PDS000077928.3	4	16	SAMN17128321	GCA_016215965.1	PRJNA186035	mdsA=COMPLETE,mdsB=COMPLETE,qnrB19=COMPLETE	antigen_formula=7:d:1,5,serotype=Isangi		Isangi	120069	qnrB19	ciprofloxacin I/R	Col(pHAD28)	216	4836609	365529	98	1	0	1	1	1	1	1	1	1	1	1	1	1	1	0	1	1	1	1
SRR13277434	Salmonella enterica	CFSAN107255	"CFSAN107255","SI 2267/17","SRS7902285"	Isangi	PDT000919627.1	2020-12-21T17:26:16Z	2020-12-21T16:11:26Z	CFSAN	Brazil	2017	feather animal meal	environmental/other	PDS000077928.3	6	18	SAMN17128443	GCA_016232065.1	PRJNA186035	mdsA=COMPLETE,mdsB=COMPLETE,qnrB19=COMPLETE	antigen_formula=7:d:1,5,serotype=Isangi		Isangi	120069	qnrB19	ciprofloxacin I/R	Col(pHAD28)	216	4836055	286480	98	1	0	1	1	1	1	1	1	1	1	1	1	1	1	0	1	1	1	1
SRR13311773	Salmonella enterica	CFSAN107221	"CFSAN107221","SI 2586/16","SRS7927857"	Isangi	PDT000925677.1	2020-12-29T23:23:00Z	2020-12-29T22:07:32Z	CFSAN	Brazil	2016	cleaning wipe	environmental/other	PDS000077928.3	8	14	SAMN17170153	GCA_016435485.1	PRJNA186035	mdsA=COMPLETE,mdsB=COMPLETE,qnrB19=COMPLETE	antigen_formula=7:d:1,5,serotype=Isangi		Isangi	120069	qnrB19	ciprofloxacin I/R	Col(pHAD28)	216	4835432	408349	98	1	0	1	1	1	1	1	1	1	1	1	1	1	1	0	1	1	1	1
SRR13312061	Salmonella enterica	CFSAN107216	"CFSAN107216","SI 1708/16","SRS7927934"	Isangi	PDT000925700.1	2020-12-29T23:23:05Z	2020-12-29T22:07:33Z	CFSAN	Brazil	2016	cleaning wipe	environmental/other	PDS000027498.2	4		SAMN17170229	GCA_016435185.1	PRJNA186035	mdsA=COMPLETE,mdsB=COMPLETE,qnrB19=COMPLETE	antigen_formula=7:d:1,5,serotype=Isangi		Isangi	120070	qnrB19	ciprofloxacin I/R	Col(pHAD28)	216	4785341	532186	98	1	0	1	1	1	1	1	1	1	1	1	1	1	1	0	1	1	1	1
SRR13313295	Salmonella enterica	CFSAN107271	"CFSAN107271","SI 84/18","SRS7929255"	Isangi	PDT000925569.1	2020-12-29T22:22:05Z	2020-12-29T18:11:27Z	CFSAN	Brazil	2018	hydrolized feather animal meal	environmental/other	PDS000077928.3	8	1	SAMN17171105	GCA_016437425.1	PRJNA186035	mdsA=COMPLETE,mdsB=COMPLETE,qnrB19=COMPLETE	antigen_formula=7:d:1,5,serotype=Isangi		Isangi	120069	qnrB19	ciprofloxacin I/R	Col(pHAD28)	216	4837234	407719	98	1	0	1	1	1	1	1	1	1	1	1	1	1	1	0	1	1	1	1
SRR13313309	Salmonella enterica	CFSAN107269	"CFSAN107269","SI 51/18","SRS7929272"	Isangi	PDT000925582.1	2020-12-29T22:22:08Z	2020-12-29T18:12:27Z	CFSAN	Brazil	2018	hydrolyzed feather animal meal	environmental/other	PDS000077928.3	8	18	SAMN17171101	GCA_016437125.1	PRJNA186035	mdsA=COMPLETE,mdsB=COMPLETE	antigen_formula=7:d:1,5,serotype=Isangi		Isangi	120069	None	Sensitive	None	216	4832417	327602	98	1	0	1	1	1	1	1	1	1	1	1	1	1	1	0	1	1	1	1
SRR13313312	Salmonella enterica	CFSAN107283	"CFSAN107283","SI 1584/18","SRS7929273"	Isangi	PDT000925585.1	2020-12-29T22:22:09Z	2020-12-29T18:11:27Z	CFSAN	Brazil	2018	urine	clinical	PDS000077928.3		1	SAMN17171100	GCA_016437185.1	PRJNA186035	mdsA=COMPLETE,mdsB=COMPLETE,qnrB19=COMPLETE	antigen_formula=7:d:1,5,serotype=Isangi		Isangi	120069	qnrB19	ciprofloxacin I/R	Col(pHAD28)	216	5832306	6651	85	1	0	1	1	1	1	1	1	1	1	1	1	1	1	0	1	1	1	1
SRR13633613	Salmonella enterica	1084163	"1084163","1084163.biosample","SRS8198722"	Isangi	PDT000949440.1	2021-02-05T06:25:12Z	2021-02-05T05:09:37Z	PHE	United Kingdom: United Kingdom	2021	human	clinical	PDS000080400.2	0		SAMN17799663		PRJNA248792	mdsA=COMPLETE,mdsB=COMPLETE	antigen_formula=7:d:1,5,serotype=Isangi		Isangi	8387	parC (T57S)	None	None	-	4703919	160928	89	1	1	1	1	1	1	1	1	1	1	1	1	1	1	0	1	1	1	1
SRR13633625	Salmonella enterica	1084173	"1084173","1084173.biosample","SRS8198734"	Isangi	PDT000949443.1	2021-02-05T06:25:13Z	2021-02-05T05:09:37Z	PHE	United Kingdom: United Kingdom	2021	human	clinical	PDS000080400.2	0		SAMN17799666	GCA_017125175.1	PRJNA248792	mdsA=COMPLETE,mdsB=COMPLETE	antigen_formula=7:d:1,5,serotype=Isangi		Isangi	8387	parC (T57S)	None	None	-	4701761	158485	89	1	1	1	1	1	1	1	1	1	1	1	1	1	1	0	1	1	1	1
SRR13633627	Salmonella enterica	1084160	"1084160","1084160.biosample","SRS8198736"	Isangi	PDT000949444.1	2021-02-05T06:25:13Z	2021-02-05T05:09:37Z	PHE	United Kingdom: United Kingdom	2021	human	clinical	PDS000080400.2	0		SAMN17799660	GCA_017125115.1	PRJNA248792	mdsA=COMPLETE,mdsB=COMPLETE	antigen_formula=7:d:1,5,serotype=Isangi		Isangi	8387	parC (T57S)	None	None	-	4700146	158485	89	1	1	1	1	1	1	1	1	1	1	1	1	1	1	0	1	1	1	1
SRR13633629	Salmonella enterica	1084164	"1084164","1084164.biosample","SRS8198740"	Isangi	PDT000949446.1	2021-02-05T06:25:14Z	2021-02-05T05:09:37Z	PHE	United Kingdom: United Kingdom	2021	human	clinical	PDS000080400.2	0		SAMN17799670	GCA_017125055.1	PRJNA248792	mdsA=COMPLETE,mdsB=COMPLETE	antigen_formula=7:d:1,5,serotype=Isangi		Isangi	8387	parC (T57S)	None	None	-	4705364	158478	89	1	1	1	1	1	1	1	1	1	1	1	1	1	1	0	1	1	1	1
SRR13645903	Salmonella enterica	1085565	"1085565","1085565.biosample","SRS8207993"	Isangi	PDT000950376.1	2021-02-07T06:28:48Z	2021-02-07T05:00:54Z	PHE	United Kingdom: United Kingdom	2021	human	clinical	PDS000080400.2	1		SAMN17823175	GCA_017081885.1	PRJNA248792	mdsA=COMPLETE,mdsB=COMPLETE	antigen_formula=7:d:1,5,serotype=Isangi		Isangi	8387	parC (T57S)	None	None	-	4701555	155621	89	1	1	1	1	1	1	1	1	1	1	1	1	1	1	0	1	1	1	1
SRR13719196	Salmonella enterica	CFSAN107245	"CFSAN107245","SI 1667/17","SRS8264689"	Isangi	PDT000966007.1	2021-02-16T15:27:05Z	2021-02-16T14:26:19Z	CFSAN	Brazil	2017	feather animal meal	environmental/other	PDS000077928.3	8	9	SAMN17924397	GCA_017009015.1	PRJNA186035	mdsA=COMPLETE,mdsB=COMPLETE,qnrB19=COMPLETE	antigen_formula=7:d:1,5,serotype=Isangi		Isangi	120069	qnrB19	ciprofloxacin I/R	Col(pHAD28)	216	4835165	407719	98	1	0	1	1	1	1	1	1	1	1	1	1	1	1	0	1	1	1	1
SRR13719289	Salmonella enterica	CFSAN107277	"CFSAN107277","SI 591/18","SRS8264772"	Isangi	PDT000966028.1	2021-02-16T15:27:19Z	2021-02-16T14:38:54Z	CFSAN	Brazil	2018	swine intestine (Sus scrofa)	environmental/other	PDS000077928.3	6	31	SAMN17924490	GCA_017008245.1	PRJNA186035	mdsA=COMPLETE,mdsB=COMPLETE,qnrB19=COMPLETE	antigen_formula=7:d:1,5,serotype=Isangi		Isangi	120069	qnrB19	ciprofloxacin I/R	Col(pHAD28)	216	4834564	162236	97	1	0	1	1	1	1	1	1	1	1	1	1	1	1	0	1	1	1	1
SRR13719614	Salmonella enterica	CFSAN107275	"CFSAN107275","SI 411/18","SRS8265095"	Isangi	PDT000966036.1	2021-02-16T15:27:25Z	2021-02-16T14:44:23Z	CFSAN	Brazil	2018	hydrolyzed feather animal meal	environmental/other	PDS000077928.3	6	25	SAMN17924491	GCA_017007635.1	PRJNA186035	mdsA=COMPLETE,mdsB=COMPLETE,mdsB=PARTIAL_END_OF_CONTIG,qnrB19=COMPLETE	antigen_formula=7:d:1,5,serotype=Isangi		Isangi	120069	qnrB19	ciprofloxacin I/R	Col(pHAD28), ColpVC	216	4839660	407719	98	1	0	1	1	1	1	1	1	1	1	1	1	1	1	0	1	1	1	1
SRR13833609	Salmonella enterica	1112417	"1112417","1112417.biosample","SRS8357639"	Isangi	PDT000976936.1	2021-03-03T05:22:55Z	2021-03-03T05:01:06Z	PHE	United Kingdom: United Kingdom	2021	human	clinical				SAMN18113621	GCA_017256875.1	PRJNA248792	mdsA=COMPLETE,mdsB=COMPLETE	antigen_formula=7:d:1,5,serotype=Isangi		Isangi	214643	None	Sensitive	None	335	4884299	232420	99	1	0	1	1	1	1	1	1	1	1	1	1	1	1	0	1	1	1	1
SRR14921286	Salmonella enterica	1225720	"1225720","1225720.biosample","SRS9280452"	Isangi	PDT001077940.1	2021-06-27T03:31:36Z	2021-06-27T02:43:10Z	PHE	United Kingdom: United Kingdom	2021	human	clinical	PDS000002890.11	39		SAMN19876124	GCA_019045285.1	PRJNA248792	aac(3)-VIa=COMPLETE,aadA1=COMPLETE,aadA5=COMPLETE,aph(3')-Ia=PARTIAL,aph(3')-Ia=PARTIAL_END_OF_CONTIG,dfrA15=COMPLETE,dfrA17=COMPLETE,floR=COMPLETE,mdsA=COMPLETE,mdsB=COMPLETE,qnrB19=COMPLETE,sul1=PARTIAL,sul1=PARTIAL_END_OF_CONTIG,tet(A)=COMPLETE	antigen_formula=7:d:1,5,serotype=Isangi		Isangi	183081	aac(3)-VIa, aadA1, aadA5, aph(3')-Ia, dfrA15, dfrA17, floR, formA, qacE, qnrB19, sul1, tet(A)	gentamicin, streptomycin, kanamycin, trimethoprim, chloramphenicol, unknown[formA_1_X73835], unknown[qacE_1_X68232], ciprofloxacin I/R, sulfisoxazole, tetracycline	Col(pHAD28), IncHI2, IncHI2A	216	4993613	284044	97	1	0	1	1	1	1	1	1	1	1	1	1	1	1	0	1	1	1	1
SRR15853458	Salmonella enterica	1312766	"1312766","1312766.biosample","SRS10124007"	Isangi	PDT001128689.1	2021-09-13T11:29:28Z	2021-09-13T10:18:51Z	PHE	United Kingdom: United Kingdom	2021	animal	environmental/other	PDS000037103.7		29	SAMN21396505	GCA_019949775.1	PRJNA248792	aph(3'')-Ib=COMPLETE,aph(6)-Id=COMPLETE,dfrA1=COMPLETE,mdsA=COMPLETE,mdsB=COMPLETE,sul2=COMPLETE	antigen_formula=7:d:1,5,serotype=Isangi		Isangi	143609	aph(3'')-Ib, aph(6)-Id, dfrA1, sul2	streptomycin, kanamycin, trimethoprim, sulfisoxazole	IncQ1	216	4613725	214185	98	1	0	1	1	1	1	1	1	1	1	1	1	1	1	0	1	1	1	1
SRR1643104	Salmonella enterica	H121920487	"H121920487","H121920487.biosample","SRS738464"	Isangi	PDT000042293.4	2015-02-10T19:09:59Z	2014-11-12T23:02:17Z	GBRU	United Kingdom: London	2012	human	clinical				SAMN03165983	GCA_010492365.1	PRJNA248792	mdsA=COMPLETE,mdsB=COMPLETE	antigen_formula=7:d:1,5,serotype=Isangi		Isangi	20534	None	Sensitive	None	1994	4736731	183442	88	0	0	1	1	1	1	1	1	1	1	1	1	1	1	0	1	1	1	1
SRR1646109	Salmonella enterica	H123060348	"H123060348","H123060348.biosample","SRS740757"	Isangi	PDT000043511.5	2015-02-10T18:10:16Z	2014-11-17T00:25:06Z	GBRU	United Kingdom: South of England	2012	human	clinical	PDS000002890.11	10		SAMN03169457	GCA_010510035.1	PRJNA248792	mdsA=COMPLETE,mdsB=COMPLETE,qnrB19=COMPLETE	antigen_formula=7:d:1,5,serotype=Isangi		Isangi	21280	qnrB19	ciprofloxacin I/R	Col(pHAD28)	216	4690347	203539	99	1	0	1	1	1	1	1	1	1	1	1	1	1	1	0	1	1	1	1
SRR1810522	Salmonella enterica	FDA435770	"CFSAN014706","FDA00001141","FDA435770","SRS850547"	Isangi	PDT000049727.3	2015-02-19T19:09:05Z	2015-02-18T21:44:15Z	CFSAN	Indonesia	2014	frozen snapper fillet malabar	environmental/other				SAMN02844526	GCA_007473295.1	PRJNA186035	mdsA=COMPLETE,mdsB=COMPLETE	antigen_formula=7:d:1,5,serotype=Isangi		Isangi	23485	None	Sensitive	IncR	1994	4892111	326271	87	0	0	1	1	1	1	1	1	1	1	1	1	1	1	0	1	1	1	1
SRR1966891	Salmonella enterica	55561	"55561","55561.biosample","SRS903511"	Isangi	PDT000056476.2	2015-04-12T05:16:26Z	2015-04-12T04:00:00Z	GBRU	United Kingdom: North of England	2014	human	clinical				SAMN03476969	GCA_011434695.1	PRJNA248792	mdsA=COMPLETE,mdsB=COMPLETE	antigen_formula=7:d:1,5,serotype=Isangi		Kisii|Kambole|Isangi|Ati|Gustavia	27719	None	Sensitive	None	216	4664867	223284	98	1	0	1	1	1	1	1	1	1	1	1	1	1	1	0	1	1	1	1
SRR1967735	Salmonella enterica	9157	"9157","9157.biosample","SRS904472"	Isangi	PDT000057311.2	2015-04-12T05:17:00Z	2015-04-12T04:00:00Z	GBRU	United Kingdom: None	2014	human	clinical				SAMN03477825	GCA_014760485.1	PRJNA248792	mdsA=COMPLETE,mdsB=COMPLETE	antigen_formula=7:d:1,5,serotype=Isangi		Kisii|Kambole|Isangi|Ati|Gustavia	28451	None	Sensitive	None	216	4654809	156522	98	1	0	1	1	1	1	1	1	1	1	1	1	1	1	0	1	1	1	1
SRR2173991	Salmonella enterica	FDA239352	"CFSAN014030","FDA00000465","FDA239352","SRS1039483"	Isangi	PDT000081567.2	2015-08-19T02:10:53Z	2015-08-19T01:00:03Z	CFSAN	India	2003	raw shrimp	environmental/other				SAMN02843850	GCA_014758065.1	PRJNA186035	mdsA=COMPLETE,mdsB=COMPLETE	antigen_formula=7:d:1,5,serotype=Isangi		Kisii|Kambole|Isangi|Ati|Gustavia	36805	None	Sensitive	None	1994	4836531	432649	88	0	0	1	1	1	1	1	1	1	1	1	1	1	1	0	1	1	1	1
SRR2917136	Salmonella enterica	PNUSAS001164	"PNUSAS001164","SRS1163110"	Isangi	PDT000094330.3	2015-11-13T21:18:55Z	2015-11-13T05:00:00Z	EDLB-CDC	USA	2015	urine	clinical	PDS000029931.1	1		SAMN04230429	GCA_008406265.1	PRJNA230403	aac(3)-VIa=COMPLETE,aadA1=COMPLETE,blaCTX-M-2=COMPLETE,mdsA=COMPLETE,mdsB=COMPLETE,qnrB19=COMPLETE,sul1=COMPLETE	antigen_formula=7:d:1,5,serotype=Isangi		Kisii|Kambole|Isangi|Ati|Gustavia	5696	aac(3)-VIa, ant(3'')-Ia, blaCTX-M-2, qacE, qacE, qnrB19, sul1, sul1	gentamicin, spectinomycin, ampicillin, ceftriaxone, unknown[qacE_1_X68232], ciprofloxacin I/R, sulfisoxazole	Col(pHAD28), IncHI2, IncHI2A	216	5013485	219551	99	1	0	1	1	1	1	1	1	1	1	1	1	1	1	0	1	1	1	1
SRR2917137	Salmonella enterica	PNUSAS001167	"PNUSAS001167","SRS1163111"	Isangi	PDT000094331.3	2015-11-13T21:18:55Z	2015-11-13T05:00:00Z	EDLB-CDC	USA	2015		clinical	PDS000029931.1	1		SAMN04230432	GCA_008515175.1	PRJNA230403	aac(3)-VIa=COMPLETE,aadA1=COMPLETE,blaCTX-M-2=COMPLETE,mdsA=COMPLETE,mdsB=COMPLETE,qnrB19=COMPLETE,ramR_T18P=POINT,sul1=COMPLETE	antigen_formula=7:d:1,5,serotype=Isangi		Kisii|Kambole|Isangi|Ati|Gustavia	5696	aac(3)-VIa, ant(3'')-Ia, blaCTX-M-2, qacE, qacE, qnrB19, sul1, sul1	gentamicin, spectinomycin, ampicillin, ceftriaxone, unknown[qacE_1_X68232], ciprofloxacin I/R, sulfisoxazole	Col(pHAD28), IncHI2, IncHI2A	216	5008792	238250	99	1	0	1	1	1	1	1	1	1	1	1	1	1	1	0	1	1	1	1
SRR2917138	Salmonella enterica	PNUSAS001166	"PNUSAS001166","SRS1163368"	Isangi	PDT000094332.3	2015-11-13T21:18:55Z	2015-11-13T05:00:00Z	EDLB-CDC	USA	2015	stool	clinical	PDS000029931.1	0		SAMN04230431	GCA_008469965.1	PRJNA230403	aac(3)-VIa=COMPLETE,aadA1=COMPLETE,blaCTX-M-2=COMPLETE,mdsA=COMPLETE,mdsB=COMPLETE,qnrB19=COMPLETE,ramR_T18P=POINT,sul1=COMPLETE	antigen_formula=7:d:1,5,serotype=Isangi		Kisii|Kambole|Isangi|Ati|Gustavia	9300	aac(3)-VIa, ant(3'')-Ia, blaCTX-M-2, qacE, qnrB19, sul1	gentamicin, spectinomycin, ampicillin, ceftriaxone, unknown[qacE_1_X68232], ciprofloxacin I/R, sulfisoxazole	Col(pHAD28), IncHI2, IncHI2A	216	5011968	448487	99	1	0	1	1	1	1	1	1	1	1	1	1	1	1	0	1	1	1	1
SRR2917139	Salmonella enterica	PNUSAS001165	"PNUSAS001165","SRS1163371"	Isangi	PDT000094333.3	2015-11-13T21:18:55Z	2015-11-13T05:00:00Z	EDLB-CDC	USA	2015	stool	clinical	PDS000029931.1	0		SAMN04230430	GCA_008406425.1	PRJNA230403	aac(3)-VIa=COMPLETE,aadA1=COMPLETE,blaCTX-M-2=COMPLETE,mdsA=COMPLETE,mdsB=COMPLETE,qnrB19=COMPLETE,ramR_T18P=POINT,sul1=COMPLETE	antigen_formula=7:d:1,5,serotype=Isangi		I C1:z39:1,2	9301	aac(3)-VIa, ant(3'')-Ia, blaCTX-M-2, qacE, qacE, qnrB19, sul1, sul1	gentamicin, spectinomycin, ampicillin, ceftriaxone, unknown[qacE_1_X68232], ciprofloxacin I/R, sulfisoxazole	Col(pHAD28), IncHI2, IncHI2A	216	5012625	300312	98	1	0	1	1	1	1	1	1	1	1	1	1	1	1	0	1	1	1	1
SRR2917140	Salmonella enterica	PNUSAS001168	"PNUSAS001168","SRS1163372"	Isangi	PDT000094334.3	2015-11-13T21:18:55Z	2015-11-13T05:00:00Z	EDLB-CDC	USA	2015	urine	clinical	PDS000029931.1	1		SAMN04230433	GCA_008470365.1	PRJNA230403	aac(3)-VIa=COMPLETE,aadA1=COMPLETE,blaCTX-M-2=COMPLETE,mdsA=COMPLETE,mdsB=COMPLETE,qnrB19=COMPLETE,sul1=COMPLETE	antigen_formula=7:d:1,5,serotype=Isangi		Isangi	9302	aac(3)-VIa, ant(3'')-Ia, blaCTX-M-2, qacE, qnrB19, sul1	gentamicin, spectinomycin, ampicillin, ceftriaxone, unknown[qacE_1_X68232], ciprofloxacin I/R, sulfisoxazole	Col(pHAD28), IncHI2, IncHI2A	216	5010586	445388	99	1	0	1	1	1	1	1	1	1	1	1	1	1	1	0	1	1	1	1
SRR2961320	Salmonella enterica	PNUSAS001234	"PNUSAS001234","SRS1180330"	Isangi	PDT000095283.2	2015-11-25T19:18:46Z	2015-11-25T05:00:00Z	EDLB-CDC	USA	2014	stool	clinical				SAMN04287224	GCA_010716495.1	PRJNA230403		antigen_formula=7:d:1,5,serotype=- 7:d:1,5		Isangi	9105	None	Sensitive	IncFIB(pN55391)	3089	5286468	247136	98	0	1	1	1	1	1	1	1	1	1	1	1	1	1	1	1	1	1	1
SRR2961321	Salmonella enterica	PNUSAS001235	"PNUSAS001235","SRS1180329"	Isangi	PDT000095284.2	2015-11-25T19:18:46Z	2015-11-25T05:00:00Z	EDLB-CDC	USA	2015	urine	clinical	PDS000027242.2	4		SAMN04287225	GCA_010393085.1	PRJNA230403	mdsA=COMPLETE,mdsB=COMPLETE	antigen_formula=7:d:1,5,serotype=Isangi		Isangi	9106	None	Sensitive	IncFIB(pCTU3), IncR	1994	4785132	705102	88	0	0	1	1	1	1	1	1	1	1	1	1	1	1	0	1	1	1	1
SRR2961322	Salmonella enterica	PNUSAS001236	"PNUSAS001236","SRS1180328"	Isangi	PDT000095285.2	2015-11-25T19:18:47Z	2015-11-25T05:00:00Z	EDLB-CDC	USA	2015	stool	clinical	PDS000027242.2	3		SAMN04287226	GCA_010669925.1	PRJNA230403	mdsA=COMPLETE,mdsB=COMPLETE	antigen_formula=7:d:1,5,serotype=Isangi		Isangi	173555	None	Sensitive	IncFIB(pCTU3), IncR	1994	4815628	423510	88	0	0	1	1	1	1	1	1	1	1	1	1	1	1	0	1	1	1	1
SRR3001933	Salmonella enterica	PNUSAS001163	"PNUSAS001163","SRS1207317"	Isangi	PDT000098118.3	2015-12-15T21:22:21Z	2015-12-15T05:00:00Z	EDLB-CDC	USA	2015	stool	clinical	PDS000029931.1	0		SAMN04335020	GCA_010456645.1	PRJNA230403	aac(3)-VIa=COMPLETE,aadA1=COMPLETE,blaCTX-M-2=COMPLETE,mdsA=COMPLETE,mdsB=COMPLETE,qnrB19=COMPLETE,sul1=COMPLETE	antigen_formula=7:d:1,5,serotype=Isangi		Isangi	9300	aac(3)-VIa, ant(3'')-Ia, blaCTX-M-2, qacE, qacE, qnrB19, sul1, sul1	gentamicin, spectinomycin, ampicillin, ceftriaxone, unknown[qacE_1_X68232], ciprofloxacin I/R, sulfisoxazole	Col(pHAD28), IncHI2, IncHI2A	216	5003288	120008	98	1	0	1	1	1	1	1	1	1	1	1	1	1	1	0	1	1	1	1
SRR3002514	Salmonella enterica	PNUSAS001232	"PNUSAS001232","SRS1207369"	Isangi	PDT000098141.3	2015-12-15T21:22:22Z	2015-12-15T05:00:00Z	EDLB-CDC	USA	2008	stool	clinical	PDS000028012.30	32	37	SAMN04287222	GCA_010716135.1	PRJNA230403	mdsA=COMPLETE,mdsB=COMPLETE	antigen_formula=7:d:1,5,serotype=Isangi		Isangi	8386	None	Sensitive	None	216	4710757	567864	99	1	0	1	1	1	1	1	1	1	1	1	1	1	1	0	1	1	1	1
SRR3002515	Salmonella enterica	PNUSAS001233	"PNUSAS001233","SRS1207370"	Isangi	PDT000098142.2	2015-12-15T21:22:22Z	2015-12-15T05:00:00Z	EDLB-CDC	USA	2009	stool	clinical				SAMN04287223	GCA_011110645.1	PRJNA230403	mdsA=COMPLETE,mdsB=COMPLETE	antigen_formula=7:d:1,5,serotype=Isangi		Isangi	8387	parC (T57S)	None	None	3101	4553553	269894	90	1	1	1	1	1	1	1	1	1	1	1	1	1	1	0	1	1	1	1
SRR3137069	Salmonella enterica	PNUSAS001369	"PNUSAS001369","SRS1271326"	Isangi	PDT000104727.2	2016-02-03T06:25:21Z	2016-02-01T05:00:00Z	EDLB-CDC	USA	2015	stool	clinical	PDS000029931.1	0		SAMN04445983	GCA_010715835.1	PRJNA230403	aac(3)-VIa=COMPLETE,aadA1=COMPLETE,blaCTX-M-2=COMPLETE,mdsA=COMPLETE,mdsB=COMPLETE,qnrB19=COMPLETE,ramR_T18P=POINT,sul1=COMPLETE	antigen_formula=7:d:1,5,serotype=Isangi		Isangi	5696	aac(3)-VIa, ant(3'')-Ia, blaCTX-M-2, qacE, qacE, qnrB19, sul1, sul1	gentamicin, spectinomycin, ampicillin, ceftriaxone, unknown[qacE_1_X68232], ciprofloxacin I/R, sulfisoxazole	Col(pHAD28), IncHI2, IncHI2A	216	5008341	448154	98	1	0	1	1	1	1	1	1	1	1	1	1	1	1	0	1	1	1	1
SRR3322715	Salmonella enterica	135054	"135054","135054.biosample","SRS1371900"	Isangi	PDT000122802.2	2016-04-02T04:11:21Z	2016-04-02T04:00:00Z	PHE	United Kingdom: United Kingdom	2015	human	clinical				SAMN04600977	GCA_008853665.1	PRJNA248792	mdsA=COMPLETE,mdsB=COMPLETE	antigen_formula=-:-:-,serotype=I -:-:-		Isangi	1774	None	Sensitive	IncR	1994	4853961	243878	87	0	0	1	1	1	1	1	1	1	1	1	1	1	1	0	1	1	1	1
SRR5084265	Salmonella enterica	PNUSAS006010	"PNUSAS006010","SRS1841914"	Isangi	PDT000167974.2	2016-12-07T17:32:12Z	2016-12-07T05:00:00Z	EDLB-CDC	USA	2016	stool	clinical	PDS000029931.1	3		SAMN06111357	GCA_008483225.1	PRJNA230403	aac(3)-VIa=COMPLETE,aadA1=COMPLETE,mdsA=COMPLETE,mdsB=COMPLETE,qnrB19=COMPLETE,sul1=COMPLETE	antigen_formula=-:d:1,5,serotype=I -:d:1,5		Isangi	56483	aac(3)-VIa, ant(3'')-Ia, qacE, qnrB19, sul1	gentamicin, spectinomycin, unknown[qacE_1_X68232], ciprofloxacin I/R, sulfisoxazole	Col(pHAD28)	216	4790996	444938	98	1	0	1	1	1	1	1	1	1	1	1	1	1	1	0	1	1	1	1
SRR5121494	Salmonella enterica	PNUSAS006009	"PNUSAS006009","SRS1871658"	Isangi	PDT000173679.2	2016-12-20T16:34:49Z	2016-12-20T05:00:00Z	EDLB-CDC	USA	2016	blood	clinical	PDS000029931.1	4		SAMN06145156	GCA_010750775.1	PRJNA230403	aadA1=COMPLETE,mdsA=COMPLETE,mdsB=COMPLETE,qnrB19=COMPLETE,ramR_T18P=POINT,sul1=COMPLETE	antigen_formula=-:d:1,5,serotype=I -:d:1,5		Isangi	57081	ant(3'')-Ia, qacE, qnrB19, sul1	spectinomycin, unknown[qacE_1_X68232], ciprofloxacin I/R, sulfisoxazole	Col(pHAD28), IncHI2, IncHI2A	216	4985688	304067	98	1	0	1	1	1	1	1	1	1	1	1	1	1	1	0	1	1	1	0
SRR5121497	Salmonella enterica	PNUSAS006008	"PNUSAS006008","SRS1871661"	Isangi	PDT000173682.2	2016-12-20T16:34:49Z	2016-12-20T05:00:00Z	EDLB-CDC	USA	2015	urine	clinical	PDS000029931.1	0		SAMN06145167	GCA_010606645.1	PRJNA230403	aac(3)-VIa=COMPLETE,aadA1=COMPLETE,blaCTX-M-2=COMPLETE,mdsA=COMPLETE,mdsB=COMPLETE,qnrB19=COMPLETE,sul1=COMPLETE	antigen_formula=-:d:1,5,serotype=I -:d:1,5		Isangi	9302	aac(3)-VIa, ant(3'')-Ia, blaCTX-M-2, qacE, qnrB19, sul1	gentamicin, spectinomycin, ampicillin, ceftriaxone, unknown[qacE_1_X68232], ciprofloxacin I/R, sulfisoxazole	Col(pHAD28), IncHI2, IncHI2A	216	5015254	445127	99	1	0	1	1	1	1	1	1	1	1	1	1	1	1	0	1	1	1	1
SRR6685117	Salmonella enterica	CDPH_CSalm107	"CDPH_CSalm107","SRS2924685"	Isangi	PDT001134745.1	2021-09-21T16:28:49Z	2018-04-01T04:04:52Z	CALIFORNIA DEPARTMENT OF PUBLIC HEALTH	USA: California	2014		clinical	PDS000096418.1	4		SAMN08412478	GCA_020134705.1	PRJNA431870	mdsA=COMPLETE,mdsB=COMPLETE	antigen_formula=7:d:1,5,serotype=Isangi		Isangi	171348	None	Sensitive	IncFIB(pCTU3), IncR	1994	4843878	313885	88	0	0	1	1	1	1	1	1	1	1	1	1	1	1	0	1	1	1	1
SRR7130368	Salmonella enterica	NC_SIsa424	"CFSAN079906","NC_SIsa424","SRS3268540"	Isangi	PDT000312248.2	2018-05-07T23:58:54Z	2018-05-07T23:01:14Z	CFSAN	Brazil	2016	slaughterhouse	environmental/other	PDS000027498.2	8		SAMN08951098	GCA_010579865.1	PRJNA293224	mdsA=COMPLETE,mdsB=COMPLETE,qnrB19=COMPLETE	antigen_formula=7:d:1,5,serotype=Isangi		Kisii|Kambole|Isangi|Ati|Gustavia	120110	qnrB19	ciprofloxacin I/R	Col(pHAD28)	216	4786705	216107	98	1	0	1	1	1	1	1	1	1	1	1	1	1	1	0	1	1	1	1
SRR7130370	Salmonella enterica	NC_SIsa425	"CFSAN079907","NC_SIsa425","SRS3268551"	Isangi	PDT000312250.2	2018-05-07T23:58:54Z	2018-05-07T23:03:34Z	CFSAN	Brazil	2016	slaughterhouse	environmental/other	PDS000027498.2	8		SAMN08951108	GCA_010494455.1	PRJNA293224	mdsA=COMPLETE,mdsB=COMPLETE,qnrB19=COMPLETE	antigen_formula=7:d:1,5,serotype=Isangi		Kisii|Kambole|Isangi|Ati|Gustavia	120069	qnrB19	ciprofloxacin I/R	Col(pHAD28)	216	4792354	246539	98	1	0	1	1	1	1	1	1	1	1	1	1	1	1	0	1	1	1	1
SRR7130371	Salmonella enterica	NC_SIsa406	"CFSAN079905","NC_SIsa406","SRS3268550"	Isangi	PDT000312251.2	2018-05-07T23:58:54Z	2018-05-07T23:05:30Z	CFSAN	Brazil	2016	slaughterhouse	environmental/other	PDS000027498.2	15		SAMN08951104	GCA_006520135.1	PRJNA293224	mdsA=COMPLETE,mdsB=COMPLETE,qnrB19=COMPLETE	antigen_formula=7:d:1,5,serotype=Isangi		Isangi	120068	qnrB19	ciprofloxacin I/R	Col(pHAD28)	216	4784862	415825	98	1	0	1	1	1	1	1	1	1	1	1	1	1	1	0	1	1	1	1
SRR7292863	Salmonella enterica	446526	"446526","446526.biosample","SRS3406279"	Isangi	PDT000328305.1	2018-06-12T11:49:44Z	2018-06-12T04:04:33Z	PHE	United Kingdom: United Kingdom	2017	human	clinical				SAMN09396868	GCA_007164885.1	PRJNA248792	mdsA=COMPLETE,mdsB=COMPLETE	antigen_formula=7:d:1,5,serotype=Isangi		Isangi	126110	None	Sensitive	None	216	4643222	300192	99	1	0	1	1	1	1	1	1	1	1	1	1	1	1	0	1	1	1	1
SRR7427053	Salmonella enterica	122243	"122243","122243.biosample","SRS3460827"	Isangi	PDT000336520.1	2018-06-26T05:03:11Z	2018-06-26T04:13:32Z	PHE	United Kingdom: United Kingdom	2015	human	clinical	PDS000002890.11	1		SAMN09484561	GCA_004187215.1	PRJNA248792	aadA1=COMPLETE,blaLAP-2=COMPLETE,catA1=COMPLETE,dfrA1=COMPLETE,mdsA=COMPLETE,mdsB=COMPLETE,qnrB19=COMPLETE,qnrS1=COMPLETE,sul1=COMPLETE,tet(A)=COMPLETE	antigen_formula=7:d:1,5,serotype=Isangi		Isangi	130761	ant(3'')-Ia, blaLAP-2, catA1, dfrA1, qacE, qnrB19, qnrS1, sul1, tet(A)	spectinomycin, ampicillin, chloramphenicol, trimethoprim, unknown[qacE_1_X68232], ciprofloxacin I/R, sulfisoxazole, tetracycline	Col(Ye4449), Col(pHAD28), IncHI2, IncHI2A	216	4920482	218237	99	1	0	1	1	1	1	1	1	1	1	1	1	1	1	0	1	1	1	1
SRR7457932	Salmonella enterica	202248	"202248","202248.biosample","SRS3490531"	Isangi	PDT000339480.1	2018-07-01T08:20:54Z	2018-07-01T04:33:06Z	PHE	United Kingdom: United Kingdom	2015	human	clinical	PDS000002890.11	12		SAMN09521890	GCA_007249295.1	PRJNA248792	mdsA=COMPLETE,mdsB=COMPLETE,qnrB19=COMPLETE	antigen_formula=7:d:1,5,serotype=Isangi		Isangi	132145	qnrB19	ciprofloxacin I/R	Col(pHAD28)	5028	4668971	230940	99	1	0	1	1	1	1	1	1	1	1	1	1	1	1	0	1	1	1	1
SRR7841631	Salmonella enterica	576366	"576366","576366.biosample","SRS3785776"	Isangi	PDT000377689.1	2018-09-15T06:13:59Z	2018-09-15T04:03:37Z	PHE	United Kingdom: United Kingdom	2018	human	clinical	PDS000077448.1	19		SAMN10067886	GCA_004257885.1	PRJNA248792	mdsA=COMPLETE,mdsB=COMPLETE	antigen_formula=7:d:1,5,serotype=Isangi		Isangi	142941	None	Sensitive	Col(pHAD28)	216	4675587	248503	98	1	0	1	1	1	1	1	1	1	1	1	1	1	1	0	1	1	1	1
SRR7842526	Salmonella enterica	591814	"591814","591814.biosample","SRS3786626"	Isangi	PDT000378394.1	2018-09-16T08:07:24Z	2018-09-16T04:09:52Z	PHE	United Kingdom: United Kingdom	2018	human	clinical	PDS000037103.7	0	29	SAMN10068962	GCA_007294275.1	PRJNA248792	mdsA=COMPLETE,mdsB=COMPLETE	antigen_formula=7:d:1,5,serotype=Isangi		Isangi	143609	None	Sensitive	Col156	216	4615105	241312	98	1	0	1	1	1	1	1	1	1	1	1	1	1	1	0	1	1	1	1
SRR7850690	Salmonella enterica	592638	"592638","592638.biosample","SRS3787773"	Isangi	PDT000379223.1	2018-09-17T08:15:36Z	2018-09-17T04:06:22Z	PHE	United Kingdom: United Kingdom	2018	human	clinical	PDS000037103.7	0	29	SAMN10076193	GCA_007298555.1	PRJNA248792	mdsA=COMPLETE,mdsB=COMPLETE	antigen_formula=7:d:1,5,serotype=Isangi		Isangi	143609	None	Sensitive	Col(pHAD28), Col156	216	4616605	247556	98	1	0	1	1	1	1	1	1	1	1	1	1	1	1	0	1	1	1	1
SRR7884719	Salmonella enterica	588910	"588910","588910.biosample","SRS3807500"	Isangi	PDT000382456.1	2018-09-21T04:53:17Z	2018-09-21T04:13:25Z	PHE	United Kingdom: United Kingdom	2018	human	clinical	PDS000037103.7	0	29	SAMN10098009	GCA_007306475.1	PRJNA248792	mdsA=COMPLETE,mdsB=COMPLETE	antigen_formula=7:d:1,5,serotype=Isangi		Isangi	143609	None	Sensitive	Col(pHAD28), Col156, IncI1-I(Alpha)	216	4801570	310142	98	1	0	1	1	1	1	1	1	1	1	1	1	1	1	0	1	1	1	1
SRR8137438	Salmonella enterica	607847	"607847","607847.biosample","SRS3998326"	Isangi	PDT000399775.1	2018-10-31T04:46:43Z	2018-10-31T04:11:01Z	PHE	United Kingdom: United Kingdom	2018	human	clinical	PDS000028012.30	28	49	SAMN10349661	GCA_004275835.1	PRJNA248792	mdsA=COMPLETE,mdsB=COMPLETE,qnrB19=COMPLETE	antigen_formula=7:d:1,5,serotype=Isangi		Isangi	150033	qnrB19	ciprofloxacin I/R	Col(pHAD28)	216	4690173	231337	99	1	0	1	1	1	1	1	1	1	1	1	1	1	1	0	1	1	1	1
SRR8293522	Salmonella enterica	650052	"650052","650052.biosample","SRS4117556"	Isangi	PDT000415217.1	2018-12-10T05:51:53Z	2018-12-10T05:23:05Z	PHE	United Kingdom: United Kingdom	2018	human	clinical	PDS000002890.11	0		SAMN10535838	GCA_007369665.1	PRJNA248792	mdsA=COMPLETE,mdsB=COMPLETE,qnrB19=COMPLETE	antigen_formula=7:d:1,5,serotype=Isangi		Isangi	157235	qnrB19	ciprofloxacin I/R	Col(Ye4449), Col(pHAD28)	216	4686319	247177	99	1	0	1	1	1	1	1	1	1	1	1	1	1	1	0	1	1	1	1
SRR8297279	Salmonella enterica	600697	"600697","600697.biosample","SRS4120730"	Isangi	PDT000415697.1	2018-12-11T05:54:40Z	2018-12-11T05:26:01Z	PHE	United Kingdom: United Kingdom	2018	human	clinical	PDS000037103.7	1	30	SAMN10576198	GCA_007370205.1	PRJNA248792	mdsA=COMPLETE,mdsB=COMPLETE	antigen_formula=7:d:1,5,serotype=Isangi		Isangi	143609	None	Sensitive	Col156	216	4617795	231038	98	1	0	1	1	1	1	1	1	1	1	1	1	1	1	0	1	1	1	1
SRR8325561	Salmonella enterica	653577	"653577","653577.biosample","SRS4149673"	Isangi	PDT000418535.1	2018-12-16T18:43:16Z	2018-12-16T18:23:32Z	PHE	United Kingdom: United Kingdom	2018	human	clinical	PDS000002890.11	0		SAMN10599951	GCA_007378205.1	PRJNA248792	mdsA=COMPLETE,mdsB=COMPLETE,qnrB19=COMPLETE	antigen_formula=7:d:1,5,serotype=Isangi		Isangi	157235	qnrB19	ciprofloxacin I/R	Col(Ye4449), Col(pHAD28), Col(pHAD28)	216	4687154	246485	99	1	0	1	1	1	1	1	1	1	1	1	1	1	1	0	1	1	1	1
SRR8350305	Salmonella enterica	588907	"588907","588907.biosample","SRS4170645"	Isangi	PDT000420710.1	2018-12-19T05:47:55Z	2018-12-19T05:36:58Z	PHE	United Kingdom: United Kingdom	2018	human	clinical	PDS000037103.7	0	29	SAMN10612397	GCA_007380785.1	PRJNA248792	mdsA=COMPLETE,mdsB=COMPLETE	antigen_formula=7:d:1,5,serotype=Isangi		Isangi	143609	None	Sensitive	Col156	216	4616220	231003	98	1	0	1	1	1	1	1	1	1	1	1	1	1	1	0	1	1	1	1
SRR8369293	Salmonella enterica	585946	"585946","585946.biosample","SRS4186707"	Isangi	PDT000422781.1	2018-12-26T05:55:27Z	2018-12-26T05:19:35Z	PHE	United Kingdom: United Kingdom	2018	human	clinical	PDS000051925.1			SAMN10643377	GCA_007385925.1	PRJNA248792	mdsA=COMPLETE,mdsB=COMPLETE	antigen_formula=7:d:1,5,serotype=Isangi		Isangi	160224	None	Sensitive	None	216	4690044	223060	98	1	0	1	1	1	1	1	1	1	1	1	1	1	1	0	1	1	1	1
SRR8503644	Salmonella enterica	511864	"511864","511864.biosample","SRS4305031"	Isangi	PDT000455465.1	2019-01-30T05:58:36Z	2019-01-30T05:20:46Z	PHE	United Kingdom: United Kingdom	2018	human	clinical	PDS000002890.11	12		SAMN10842054	GCA_007411765.1	PRJNA248792	mdsA=COMPLETE,mdsB=COMPLETE,qnrB19=COMPLETE	antigen_formula=7:d:1,5,serotype=Isangi		Isangi	166165	qnrB19	ciprofloxacin I/R	Col(Ye4449), Col(pHAD28), Col(pHAD28)	216	4751047	189965	97	1	0	1	1	1	1	1	1	1	1	1	1	1	1	0	1	1	1	1
SRR8706049	Salmonella enterica	173707	"173707","173707.biosample","SRS4470608"	Isangi	PDT000476371.1	2019-03-11T04:57:36Z	2019-03-11T04:20:25Z	PHE	United Kingdom: United Kingdom	2015	human	clinical	PDS000097117.1	8		SAMN11096874	GCA_007682525.1	PRJNA248792	mdsA=COMPLETE,mdsB=COMPLETE	antigen_formula=7:d:1,5,serotype=Isangi		Isangi	174159	None	Sensitive	None	216	4834667	190425	99	1	0	1	1	1	1	1	1	1	1	1	1	1	1	0	1	1	1	1
SRR9273829	Salmonella enterica	741689	"741689","741689.biosample","SRS4947096"	Isangi	PDT000520414.1	2019-06-12T04:49:57Z	2019-06-12T04:15:11Z	PHE	United Kingdom: United Kingdom	2019	human	clinical	PDS000100609.6	10		SAMN12023536	GCA_006416795.1	PRJNA248792	aac(3)-IIa=COMPLETE,aadA1=COMPLETE,aph(3'')-Ib=COMPLETE,aph(6)-Id=COMPLETE,blaCTX-M-15=COMPLETE,blaOXA-10=COMPLETE,cmlA5=COMPLETE,dfrA23=COMPLETE,floR=COMPLETE,mdsA=COMPLETE,mdsB=COMPLETE,sul1=COMPLETE,sul2=COMPLETE,tet(A)=COMPLETE	antigen_formula=7:d:1,5,serotype=Isangi		Isangi	185525	aac(3)-IIa, ant(3'')-Ia, aph(3'')-Ib, aph(6)-Id, blaCTX-M-15, blaOXA-10, cmlA1, dfrA23, floR, qacE, sul1, sul2, tet(A)	unknown[aac(3)-IIa_6_CP023555], spectinomycin, streptomycin, kanamycin, ampicillin, ceftriaxone, chloramphenicol, trimethoprim, unknown[qacE_1_X68232], sulfisoxazole, tetracycline	Col(BS512), IncC, IncHI2, IncHI2A	335	4948931	187202	98	1	0	1	1	1	1	1	1	1	1	1	1	1	1	0	1	1	1	1
SRR9273986	Salmonella enterica	741692	"741692","741692.biosample","SRS4947251"	Isangi	PDT000520495.1	2019-06-12T04:50:13Z	2019-06-12T04:15:14Z	PHE	United Kingdom: United Kingdom	2019	human	clinical	PDS000100609.6	10		SAMN12023708		PRJNA248792	aac(3)-IIa=COMPLETE,aac(3)-IIa=PARTIAL_END_OF_CONTIG,aadA1=COMPLETE,aph(3'')-Ib=COMPLETE,aph(6)-Id=COMPLETE,blaCTX-M-15=COMPLETE,blaOXA-10=COMPLETE,cmlA5=COMPLETE,dfrA14=COMPLETE,dfrA23=COMPLETE,floR=COMPLETE,mdsA=COMPLETE,mdsB=COMPLETE,mph(A)=PARTIAL_END_OF_CONTIG,qnrB1=COMPLETE,sul1=COMPLETE,sul2=COMPLETE,tet(A)=COMPLETE	antigen_formula=7:d:1,5,serotype=Isangi		Isangi	185525	aac(3)-IIa, ant(3'')-Ia, aph(3'')-Ib, aph(6)-Id, blaCTX-M-15, blaOXA-10, cmlA1, dfrA14, dfrA23, floR, mph(A), qacE, qnrB1, sul1, sul2, tet(A)	unknown[aac(3)-IIa_6_CP023555], spectinomycin, streptomycin, kanamycin, ampicillin, ceftriaxone, chloramphenicol, trimethoprim, erythromycin, azithromycin, unknown[qacE_1_X68232], ciprofloxacin I/R, sulfisoxazole, tetracycline	Col(BS512), IncC, IncHI2, IncHI2A	-	5037607	115531	97	1	0	1	1	1	1	1	1	1	1	1	1	1	1	0	1	1	1	1
SRR9627787	Salmonella enterica	766751	"766751","766751.biosample","SRS5049327"	Isangi	PDT000537504.1	2019-07-03T05:30:04Z	2019-07-03T04:54:10Z	PHE	United Kingdom: United Kingdom	2019	human	clinical	PDS000002890.11	17		SAMN12202835	GCA_007451865.1	PRJNA248792	mdsA=COMPLETE,mdsB=COMPLETE,qnrB19=COMPLETE	antigen_formula=7:d:1,5,serotype=Isangi		Isangi	189433	qnrB19	ciprofloxacin I/R	Col(pHAD28), IncL	216	4756583	283030	99	1	0	1	1	1	1	1	1	1	1	1	1	1	1	0	1	1	1	1
SRR9942635	Salmonella enterica	781828	"781828","781828.biosample","SRS5248711"	Isangi	PDT000559333.1	2019-08-10T05:33:23Z	2019-08-10T04:49:46Z	PHE	United Kingdom: United Kingdom	2019	human	clinical	PDS000056216.1	0		SAMN12546711		PRJNA248792	mdsA=COMPLETE,mdsB=COMPLETE	antigen_formula=7:d:1,5,serotype=Isangi		Isangi	197594	None	Sensitive	None	7036	4836442	220284	91	1	0	1	1	1	1	1	1	1	1	1	1	1	1	0	1	1	1	1
[truncated: 94 more columns]
