# Supplementary material for: Genomic Characterization of Salmonella Isangi: A Global Perspective of a Rare Serovar
Source: Antibiotics (Basel). 2023 Aug 11;12(8):1309. doi: 10.3390/antibiotics12081309 (PMC10451742; doi:10.3390/antibiotics12081309)
Supplement: Supplementary file 1 [file antibiotics-12-01309-s001.zip › antibiotics-2543488-supplementary/antibiotics-2543488-Supplementary Table S2.xlsx]

## Sheet: Planilha1
	Run (Country)	Genotype	PMQR	Plasmid
	ERR1830493 (Ireland)	aac(3)-IId, aph(3'')-Ib, aph(3')-Ia, aph(6)-Id, blaTEM-1B, catA1, dfrA14, mph(A), qnrB19, qnrS1, sul2, tet(A)	qnrB19, qnrS1	Col(pHAD28), IncHI2, IncHI2A, IncQ1
	ERR4451427 (South Africa)	aac(3)-IIa, aac(6')-Ib-cr, aac(6')-Ib-cr, ant(3'')-Ia, aph(3'')-Ib, aph(6)-Id, ARR-3, blaCTX-M-15, blaOXA-1, blaOXA-10, catB3, cmlA1, dfrA14, dfrA23, floR, mph(A), qacE, qnrB1, sul1, sul2, tet(A)	qnrB1	IncC, IncHI2, IncHI2A
	ERR4451478 (South Africa)	aac(6')-Ib-cr, aac(6')-Ib-cr, ant(3'')-Ia, aph(3'')-Ib, aph(6)-Id, ARR-3, blaCTX-M-15, blaOXA-1, blaOXA-10, blaSCO-1, blaTEM-1B, catB3, cmlA1, dfrA23, qacE, qnrB1, sul1, sul2	qnrB1	IncC
	ERR4451488 (South Africa)	aac(6')-Ib-cr, aac(6')-Ib-cr, ant(3'')-Ia, aph(3'')-Ib, aph(6)-Id, ARR-3, blaCTX-M-15, blaOXA-1, blaOXA-10, blaSCO-1, blaTEM-1B, cmlA1, dfrA23, qacE, qnrB1, sul1, sul2	qnrB1	IncC
	ERR4451630 (South Africa)	aac(6')-Ib-cr, aac(6')-Ib-cr, ant(3'')-Ia, aph(3'')-Ib, aph(6)-Id, ARR-3, blaCTX-M-15, blaOXA-1, blaOXA-10, blaSCO-1, blaTEM-1B, cmlA1, dfrA23, qacE, qnrB1, sul1, sul2	qnrB1	IncC
	ERR5750995 (South Africa)	aac(3)-IIa, aac(6')-Ib-cr, aac(6')-Ib-cr, ant(3'')-Ia, aph(3'')-Ib, aph(6)-Id, ARR-3, blaCTX-M-15, blaOXA-1, blaOXA-10, catB3, cmlA1, dfrA14, dfrA23, floR, mph(A), qacE, qnrB1, sul1, sul2, tet(A)	qnrB1	ColpVC, IncC, IncHI2
	ERR5751227 (South Africa)	aac(6')-Ib-cr, aac(6')-Ib-cr, ant(3'')-Ia, aph(3'')-Ib, aph(6)-Id, ARR-3, blaCTX-M-15, blaOXA-1, blaOXA-10, blaTEM-1B, catB3, cmlA1, dfrA23, floR, mph(A), qacE, qnrB1, sul1, sul2, tet(A)	qnrB1	IncC, IncHI2, IncHI2A
	ERR5751296 (South Africa)	aac(3)-IIa, aac(6')-Ib-cr, aac(6')-Ib-cr, ant(3'')-Ia, aph(3'')-Ib, aph(6)-Id, ARR-3, blaCTX-M-15, blaOXA-1, blaOXA-10, catB3, cmlA1, dfrA14, dfrA23, floR, mph(A), qacE, qnrB1, sul1, sul2, tet(A)	qnrB1	IncC, IncHI2, IncHI2A
	ERR5751304 (South Africa)	aac(3)-IIa, aac(6')-Ib-cr, aac(6')-Ib-cr, aph(3'')-Ib, aph(6)-Id, blaCTX-M-15, blaOXA-1, dfrA14, floR, mph(A), qnrB1, sul2, tet(A)	qnrB1	IncC, IncHI2, IncHI2A
	ERR5751682 (South Africa)	aac(3)-IIa, aac(6')-Ib-cr, aac(6')-Ib-cr, ant(3'')-Ia, aph(3'')-Ib, aph(6)-Id, ARR-3, blaCTX-M-15, blaOXA-1, blaOXA-10, catB3, cmlA1, dfrA14, dfrA23, floR, mph(A), qacE, qnrB1, sul1, sul2, tet(A)	qnrB1	IncC, IncHI2, IncHI2A
	ERR5751808 (South Africa)	aac(3)-IIa, aac(6')-Ib-cr, aac(6')-Ib-cr, aph(3'')-Ib, aph(6)-Id, blaCTX-M-15, blaOXA-1, catB3, dfrA14, floR, mph(A), qnrB1, sul2, tet(A)	qnrB1	IncC, IncHI2
	ERR6752863 (South Africa)	aac(3)-IIa, aac(6')-Ib-cr, aac(6')-Ib-cr, aph(3'')-Ib, aph(6)-Id, blaCTX-M-15, blaOXA-1, catB3, dfrA14, floR, mph(A), qnrB1, sul2, tet(A)	qnrB1	IncC, IncHI2, IncHI2A
	ERR6752889 (South Africa)	aac(6')-Ib-cr, aac(6')-Ib-cr, aadA1, aph(3'')-Ib, aph(6)-Id, ARR-3, blaCTX-M-15, blaOXA-1, blaOXA-10, blaSCO-1, catA1, catB3, cmlA1, dfrA14, dfrA23, floR, mph(A), qacE, qnrB1, sul1, sul2, tet(A)	qnrB1	IncC, IncHI2, IncHI2A
	ERR6752971 (South Africa)	aac(6')-Ib-cr, aac(6')-Ib-cr, ant(3'')-Ia, aph(3'')-Ib, aph(6)-Id, ARR-3, blaCTX-M-15, blaOXA-1, blaOXA-10, blaTEM-1B, catB3, cmlA1, dfrA23, floR, mph(A), qacE, qnrB1, sul1, sul2, tet(A)	qnrB1	IncC, IncHI2, IncHI2A
	ERR6753111 (South Africa)	aac(3)-IIa, aac(6')-Ib-cr, aac(6')-Ib-cr, ant(3'')-Ia, aph(3'')-Ib, aph(6)-Id, ARR-3, blaCTX-M-15, blaOXA-1, blaOXA-10, catB3, cmlA1, dfrA14, dfrA23, floR, mph(A), qacE, qnrB1, sul1, sul2, tet(A)	qnrB1	IncC
	ERR6805998 (South Africa)	aac(3)-IIa, aac(6')-Ib-cr, aac(6')-Ib-cr, ant(3'')-Ia, aph(3'')-Ib, aph(6)-Id, ARR-3, blaCTX-M-15, blaOXA-1, blaOXA-10, catB3, cmlA1, dfrA14, dfrA23, floR, mph(A), qacE, qnrB1, sul1, sul2, tet(A)	qnrB1	ColpVC, IncC, IncHI2
	ERR6806125 (South Africa)	aac(3)-IIa, aac(6')-Ib-cr, aac(6')-Ib-cr, ant(3'')-Ia, aph(3'')-Ib, aph(6)-Id, ARR-3, blaCTX-M-15, blaOXA-1, blaOXA-10, catB3, cmlA1, dfrA14, dfrA23, floR, mph(A), qacE, qnrB1, sul1, sul2, tet(A)	qnrB1	IncC, IncHI2, IncHI2A
	ERR6806255 (South Africa)	aac(3)-IIa, aac(6')-Ib-cr, aac(6')-Ib-cr, ant(3'')-Ia, aph(3'')-Ib, aph(6)-Id, ARR-3, blaCTX-M-15, blaOXA-1, blaOXA-10, blaOXA-505, catB3, cmlA1, dfrA14, dfrA23, floR, mph(A), qacE, qnrB1, sul1, sul2, tet(A)	qnrB1	IncC, IncHI2, IncL
	ERR6806512 (South Africa)	aac(3)-IIa, aac(6')-Ib-cr, aac(6')-Ib-cr, ant(3'')-Ia, aph(3'')-Ib, aph(6)-Id, ARR-3, blaCTX-M-15, blaOXA-1, blaOXA-10, blaTEM-1B, catB3, cmlA1, dfrA14, dfrA23, qacE, qnrB1, sul1, sul2	qnrB1	IncC
	ERR6806600 (South Africa)	aac(6')-Ib-cr, aac(6')-Ib-cr, ant(3'')-Ia, aph(3'')-Ib, aph(6)-Id, ARR-3, blaCTX-M-15, blaOXA-1, blaOXA-10, blaSCO-1, blaTEM-1B, catB3, cmlA1, dfrA23, qacE, qnrB1, sul1, sul2	qnrB1	IncC
	ERR6806632 (South Africa)	ant(3'')-Ia, aph(3'')-Ib, aph(6)-Id, ARR-3, blaCTX-M-15, blaOXA-10, blaTEM-1B, cmlA1, dfrA23, qacE, qnrB1, sul1, sul2	qnrB1	IncC
	ERR6806714 (South Africa)	aac(3)-IIa, ant(3'')-Ia, aph(3'')-Ib, aph(6)-Id, ARR-3, blaCTX-M-15, blaOXA-10, blaTEM-1B, cmlA1, dfrA23, floR, qacE, qnrB1, sul1, sul2, tet(A)	qnrB1	IncC, IncHI2A
	ERR6806726 (South Africa)	aac(3)-IIa, aac(6')-Ib-cr, aac(6')-Ib-cr, aph(3'')-Ib, aph(6)-Id, blaCTX-M-15, blaOXA-1, blaTEM-1B, catB3, dfrA14, qnrB1, sul2, sul3	qnrB1	IncC, IncFIB(pHCM2)
	ERR6806749 (South Africa)	aac(3)-IIa, aac(6')-Ib-cr, aac(6')-Ib-cr, ant(3'')-Ia, aph(3'')-Ib, aph(6)-Id, ARR-3, blaCTX-M-15, blaOXA-1, blaOXA-10, catB3, cmlA1, dfrA14, dfrA23, floR, mph(A), qacE, qnrB1, sul1, sul2, tet(A)	qnrB1	ColpVC, IncC, IncHI2
	ERR6806776 (South Africa)	aac(3)-IIa, aac(6')-Ib-cr, aac(6')-Ib-cr, ant(3'')-Ia, aph(3'')-Ib, aph(6)-Id, ARR-3, blaCTX-M-15, blaOXA-1, blaOXA-10, catB3, cmlA1, dfrA14, dfrA23, floR, mph(A), qacE, qnrB1, sul1, sul2, tet(A)	qnrB1	ColpVC, IncC, IncHI2
	ERR6806789 (South Africa)	aac(3)-IIa, aac(6')-Ib-cr, aac(6')-Ib-cr, ant(3'')-Ia, aph(3'')-Ib, aph(6)-Id, ARR-3, blaCTX-M-15, blaOXA-1, blaOXA-10, catB3, cmlA1, dfrA14, dfrA23, floR, mph(A), qacE, qnrB1, sul1, sul2, tet(A)	qnrB1	IncC
	ERR6806796 (South Africa)	aac(3)-IIa, aac(6')-Ib-cr, aac(6')-Ib-cr, ant(3'')-Ia, aph(3'')-Ib, aph(6)-Id, ARR-3, blaCTX-M-15, blaOXA-1, blaOXA-10, catB3, cmlA1, dfrA14, dfrA23, floR, qacE, qnrB1, sul1, sul2, tet(A)	qnrB1	IncC
	ERR6806833 (South Africa)	aac(3)-IIa, aac(6')-Ib-cr, aac(6')-Ib-cr, ant(3'')-Ia, aph(3'')-Ib, aph(6)-Id, ARR-3, blaCTX-M-15, blaOXA-1, blaOXA-10, catB3, cmlA1, dfrA14, dfrA23, floR, mph(A), qacE, qnrB1, sul1, sul2, tet(A)	qnrB1	ColpVC, IncC, IncHI2
	ERR7197741 (South Africa)	aac(3)-IIa, aac(6')-Ib-cr, aac(6')-Ib-cr, aph(3'')-Ib, aph(6)-Id, blaCTX-M-15, blaOXA-1, catB3, dfrA14, floR, mph(A), qnrB1, sul2, tet(A)	qnrB1	IncC, IncHI2
	ERR7197757 (South Africa)	aac(6')-Ib-cr, aac(6')-Ib-cr, ant(3'')-Ia, aph(3'')-Ib, aph(6)-Id, ARR-3, blaCTX-M-15, blaOXA-1, blaOXA-10, blaSCO-1, blaTEM-1B, cmlA1, dfrA23, qacE, qnrB1, sul1, sul2	qnrB1	IncC
	ERR7197834 (South Africa)	aac(3)-IIa, aac(6')-Ib-cr, aac(6')-Ib-cr, ant(3'')-Ia, aph(3'')-Ib, aph(6)-Id, ARR-3, blaCTX-M-15, blaOXA-1, blaOXA-10, catB3, cmlA1, dfrA14, dfrA23, floR, mph(A), qacE, qnrB1, sul1, sul2, tet(A)	qnrB1	IncC, IncHI2
	ERR9079508 (South Africa)	aac(3)-IId, aac(6')-Ib-cr, aac(6')-Ib-cr, aadA2, ant(3'')-Ia, aph(3'')-Ib, aph(6)-Id, ARR-3, blaCTX-M-15, blaOXA-1, blaOXA-10, blaSCO-1, blaTEM-1B, catB3, cmlA1, dfrA12, dfrA23, mph(A), qacE, qnrB1, sul1, sul2	qnrB1	IncC, IncM2
	ERR9079758 (South Africa)	aac(3)-IId, aac(6')-Ib-cr, aac(6')-Ib-cr, aph(3'')-Ib, aph(6)-Id, armA, blaCTX-M-15, blaDHA-7, blaNDM-1, blaOXA-1, blaTEM-1B, catB3, dfrA14, floR, mph(A), mph(E), msr(E), qacE, qnrB1, sul1, sul2, tet(A)	qnrB1	IncC, IncHI2, IncM2
	ERR9079830 (South Africa)	aac(3)-IIa, aac(6')-Ib-cr, aac(6')-Ib-cr, ant(3'')-Ia, aph(3'')-Ib, aph(6)-Id, ARR-3, blaCTX-M-15, blaOXA-1, blaOXA-10, cmlA1, dfrA23, floR, qacE, qnrB1, sul1, sul2, tet(A)	qnrB1	IncC
	ERR9288082 (South Africa)	aac(6')-Ib-cr, aac(6')-Ib-cr, ant(3'')-Ia, aph(3'')-Ib, aph(6)-Id, ARR-3, blaCTX-M-15, blaOXA-1, blaOXA-10, blaSCO-1, blaTEM-1B, catB3, cmlA1, dfrA23, qacE, qnrB1, sul1, sul2	qnrB1	IncC
	ERR9288143 (South Africa)	aac(6')-Ib-cr, aac(6')-Ib-cr, aadA1, aph(3'')-Ib, aph(6)-Id, ARR-3, blaCTX-M-15, blaOXA-1, blaOXA-10, blaSCO-1, catA1, catB3, cmlA1, dfrA14, dfrA23, floR, mph(A), qacE, qnrB1, sul1, sul2, tet(A)	qnrB1	IncC, IncHI2, IncHI2A
	ERR9420153 (South Africa)	aac(6')-Ib-cr, aac(6')-Ib-cr, ant(3'')-Ia, aph(3'')-Ib, aph(6)-Id, ARR-3, blaCTX-M-15, blaOXA-1, blaOXA-10, blaSCO-1, blaTEM-1B, catB3, cmlA1, dfrA23, qacE, qnrB1, sul1, sul2	qnrB1	IncC
	ERR9692774 (South Africa)	aac(3)-IIa, aac(6')-Ib-cr, aac(6')-Ib-cr, ant(3'')-Ia, aph(3'')-Ib, aph(6)-Id, ARR-3, blaCTX-M-15, blaOXA-1, blaOXA-10, catB3, cmlA1, dfrA14, floR, mph(A), qacE, qnrB1, sul1, sul2, tet(A)	qnrB1	IncC, IncHI2, IncHI2A
	ERR9785509 (South Africa)	aac(3)-IId, aac(6')-Ib-cr, aac(6')-Ib-cr, aadA2, ant(3'')-Ia, aph(3'')-Ib, aph(6)-Id, ARR-3, blaCTX-M-15, blaOXA-1, blaOXA-10, blaSCO-1, blaTEM-1B, catB3, cmlA1, dfrA12, dfrA23, mph(A), qacE, qnrB1, sul1, sul2	qnrB1	IncC, IncI1-I(Alpha), IncM2
	ERR9785510 (South Africa)	aac(3)-IId, aac(6')-Ib-cr, aac(6')-Ib-cr, aadA2, ant(3'')-Ia, aph(3'')-Ib, aph(6)-Id, ARR-3, blaCTX-M-15, blaOXA-1, blaOXA-10, blaSCO-1, blaTEM-1B, catB3, cmlA1, dfrA12, dfrA23, mph(A), qacE, qnrB1, sul1, sul2	qnrB1	IncC, IncM2
	ERR9785512 (South Africa)	aac(3)-IId, aac(6')-Ib-cr, aac(6')-Ib-cr, aadA2, ant(3'')-Ia, aph(3'')-Ib, aph(6)-Id, ARR-3, blaCTX-M-15, blaOXA-1, blaOXA-10, blaSCO-1, blaTEM-1B, catB3, cmlA1, dfrA12, dfrA23, mph(A), qacE, qnrB1, sul1, sul2	qnrB1	IncC, IncM2
	ERR9820422 (South Africa)	aac(3)-IId, aac(6')-Ib-cr, aac(6')-Ib-cr, aadA2, ant(3'')-Ia, aph(3'')-Ib, aph(6)-Id, ARR-3, blaCTX-M-15, blaOXA-1, blaOXA-10, blaSCO-1, blaTEM-1B, catB3, cmlA1, dfrA12, dfrA23, mph(A), qacE, qnrB1, sul1, sul2	qnrB1	IncC, IncM2
	ERR9822144 (South Africa)	aac(3)-IId, aac(6')-Ib-cr, aac(6')-Ib-cr, aadA2, ant(3'')-Ia, aph(3'')-Ib, aph(6)-Id, ARR-3, blaCTX-M-15, blaOXA-1, blaOXA-10, blaSCO-1, blaTEM-1B, catB3, cmlA1, dfrA12, dfrA23, mph(A), qacE, qnrB1, sul1, sul2	qnrB1	IncC, IncM2
	ERR9822145 (South Africa)	aac(6')-Ib-cr, aac(6')-Ib-cr, ant(3'')-Ia, aph(3'')-Ib, aph(6)-Id, ARR-3, blaCTX-M-15, blaOXA-1, blaOXA-10, blaSCO-1, blaTEM-1B, catB3, cmlA1, dfrA23, qacE, qnrB1, sul1, sul2	qnrB1	IncC
	ERR9822146 (South Africa)	aac(3)-IId, aac(6')-Ib-cr, aac(6')-Ib-cr, aadA2, ant(3'')-Ia, aph(3'')-Ib, aph(6)-Id, ARR-3, blaCTX-M-15, blaOXA-1, blaOXA-10, blaSCO-1, blaTEM-1B, catB3, cmlA1, dfrA12, dfrA23, mph(A), qacE, qnrB1, sul1, sul2	qnrB1	IncC, IncM2
	ERR9822149 (South Africa)	aac(3)-IId, aac(6')-Ib-cr, aac(6')-Ib-cr, aadA2, ant(3'')-Ia, aph(3'')-Ib, aph(6)-Id, ARR-3, blaCTX-M-15, blaOXA-1, blaOXA-10, blaSCO-1, blaTEM-1B, catB3, cmlA1, dfrA12, dfrA23, mph(A), qacE, qnrB1, sul1, sul2	qnrB1	IncC, IncM2
	ERR9822151 (South Africa)	aac(3)-IId, aac(6')-Ib-cr, aac(6')-Ib-cr, aadA2, ant(3'')-Ia, aph(3'')-Ib, aph(6)-Id, ARR-3, blaCTX-M-15, blaOXA-1, blaOXA-10, blaSCO-1, blaTEM-1B, catB3, cmlA1, dfrA12, dfrA23, mph(A), qacE, qnrB1, sul1, sul2	qnrB1	IncC, IncM2
	SRR0000893 (Brazil )	qnrB19	qnrB19	Col(pHAD28)
	SRR10326268 (United Kingdom)	qnrB19	qnrB19	Col(pHAD28)
	SRR10992537 (United Kingdom)	qnrB19	qnrB19	Col(Ye4449), Col(pHAD28)
	SRR13277412 (Brazil)	qnrB19	qnrB19	Col(pHAD28)
	SRR13277416 (Brazil)	qnrB19	qnrB19	Col(pHAD28)
	SRR13277434 (Brazil)	qnrB19	qnrB19	Col(pHAD28)
	SRR13311773 (Brazil)	qnrB19	qnrB19	Col(pHAD28)
	SRR13312061 (Brazil)	qnrB19	qnrB19	Col(pHAD28)
	SRR13313295 (Brazil)	qnrB19	qnrB19	Col(pHAD28)
	SRR13313312 (Brazil)	qnrB19	qnrB19	Col(pHAD28)
	SRR13719196 (Brazil)	qnrB19	qnrB19	Col(pHAD28)
	SRR13719289 (Brazil)	qnrB19	qnrB19	Col(pHAD28)
	SRR13719614 (Brazil)	qnrB19	qnrB19	Col(pHAD28), ColpVC
	SRR14921286 (United Kingdom)	aac(3)-VIa, aadA1, aadA5, aph(3')-Ia, dfrA15, dfrA17, floR, formA, qacE, qnrB19, sul1, tet(A)	qnrB19	Col(pHAD28), IncHI2, IncHI2A
	SRR1646109 (United Kingdom)	qnrB19	qnrB19	Col(pHAD28)
	SRR2917136 (USA)	aac(3)-VIa, ant(3'')-Ia, blaCTX-M-2, qacE, qacE, qnrB19, sul1, sul1	qnrB19	Col(pHAD28), IncHI2, IncHI2A
	SRR2917137 (USA)	aac(3)-VIa, ant(3'')-Ia, blaCTX-M-2, qacE, qacE, qnrB19, sul1, sul1	qnrB19	Col(pHAD28), IncHI2, IncHI2A
	SRR2917138 (USA)	aac(3)-VIa, ant(3'')-Ia, blaCTX-M-2, qacE, qnrB19, sul1	qnrB19	Col(pHAD28), IncHI2, IncHI2A
	SRR2917139 (USA)	aac(3)-VIa, ant(3'')-Ia, blaCTX-M-2, qacE, qacE, qnrB19, sul1, sul1	qnrB19	Col(pHAD28), IncHI2, IncHI2A
	SRR2917140 (USA)	aac(3)-VIa, ant(3'')-Ia, blaCTX-M-2, qacE, qnrB19, sul1	qnrB19	Col(pHAD28), IncHI2, IncHI2A
	SRR3001933 (USA)	aac(3)-VIa, ant(3'')-Ia, blaCTX-M-2, qacE, qacE, qnrB19, sul1, sul1	qnrB19	Col(pHAD28), IncHI2, IncHI2A
	SRR3137069 (USA)	aac(3)-VIa, ant(3'')-Ia, blaCTX-M-2, qacE, qacE, qnrB19, sul1, sul1	qnrB19	Col(pHAD28), IncHI2, IncHI2A
	SRR5084265 (USA)	aac(3)-VIa, ant(3'')-Ia, qacE, qnrB19, sul1	qnrB19	Col(pHAD28)
	SRR5121494 (USA)	ant(3'')-Ia, qacE, qnrB19, sul1	qnrB19	Col(pHAD28), IncHI2, IncHI2A
	SRR5121497 (USA)	aac(3)-VIa, ant(3'')-Ia, blaCTX-M-2, qacE, qnrB19, sul1	qnrB19	Col(pHAD28), IncHI2, IncHI2A
	SRR7130368 (Brazil)	qnrB19	qnrB19	Col(pHAD28)
	SRR7130370 (Brazil)	qnrB19	qnrB19	Col(pHAD28)
	SRR7130371 (Brazil)	qnrB19	qnrB19	Col(pHAD28)
	SRR7427053 (United Kingdom)	ant(3'')-Ia, blaLAP-2, catA1, dfrA1, qacE, qnrB19, qnrS1, sul1, tet(A)	qnrB19, qnrS1	Col(Ye4449), Col(pHAD28), IncHI2, IncHI2A
	SRR7457932 (United Kingdom)	qnrB19	qnrB19	Col(pHAD28)
	SRR8137438 (United Kingdom)	qnrB19	qnrB19	Col(pHAD28)
	SRR8293522 (United Kingdom)	qnrB19	qnrB19	Col(Ye4449), Col(pHAD28)
	SRR8325561 (United Kingdom)	qnrB19	qnrB19	Col(Ye4449), Col(pHAD28), Col(pHAD28)
	SRR8503644 (United Kingdom)	qnrB19	qnrB19	Col(Ye4449), Col(pHAD28), Col(pHAD28)
	SRR9273986 (United Kingdom)	aac(3)-IIa, ant(3'')-Ia, aph(3'')-Ib, aph(6)-Id, blaCTX-M-15, blaOXA-10, cmlA1, dfrA14, dfrA23, floR, mph(A), qacE, qnrB1, sul1, sul2, tet(A)	qnrB1	Col(BS512), IncC, IncHI2, IncHI2A
	SRR9627787 (United Kingdom)	qnrB19	qnrB19	Col(pHAD28), IncL
